# Supplementary material for: Factors associated with HIV status disclosure to partners and its outcomes among HIV-positive women attending Care and Treatment Clinics at Kilimanjaro region, Tanzania
Source: PLoS One. 2019 Mar 13;14(3):e0211921. doi: 10.1371/journal.pone.0211921 (PMC6415788; doi:10.1371/journal.pone.0211921)
Supplement: S2 File — (XLSX) [file pone.0211921.s002.xlsx]

## Sheet: Sheet1
ID	DISTRICT	LEVEL	OWNERSHI	GENDER	AGE	EDUCATIO	EMPLOYED	NOT_EMPL	V18_A	Had_kids	PLACE_DI	REGULARP	DISCLOSE	MARITAL	LIVING_T	REGULAR	AGE_PART	V33_A	POLYGAMY	OTHER_PA	WHERE_DI	KNOW_CD4	CD4_COUN	ON_ARVS	ARV_DURA	OTHER_DR	HAVE_CHI	LIVE_BIR	LIVING_C	ALIVE_DI	SAME_FAT	CURRENTL	INTEND_P	HOW_LONG	SEXUAL_A	SEX_1YEA	CONDOM_U	CONDOM_P	USE_EVER	NUMBER_P	LIFETIME	CONDOM_L	HEARD_FP	MEETING	PARTNER	HEALTH_F	FRIEND_P	HEALTH_C	INTERNET
2	1	1	1	1	40	2	2	3	1	1	2	1	0	1	1		49	2	2	3	2	1	231	1	0.9	1	1	2	2		2	1	1		1		2	2		1	4	1	1	2	2	1	2	2	2
3	1	1	1	1	27	2	2	3	1	1	1	1	1	1	1		29	3	2	3	1	1	876	1	4	2	1	2	2		2	2	1	48	1		1	2		1	3	1	1	2	2	1	2	2	2
4	1	1	1	1	37	2	2	3	2	1	2	1	1	2	1		39	2	3	3	2	1	777	1	7	2	1	1	1		2	2	2		1		1	1	2	1	2	2	1	2	2	1	2	2	2
5	1	1	1	1	40	2	2	3	1	1	2	1	1	1	1		53	2	2	3	2	1	223	1	5	1	1	3	3		1	2	1	24	1		1	1	2	1	3	1	1	2	2	1	1	1	2
7	1	1	3	1	30	2	2	3	3	1	2	1	0	3	2	1	32	2	3	3	2	1	600	2		1	1	1	1		1	2	1	12	1		2	2		1	3	2	1	2	2	2	2	1	2
9	1	1	3	1	34	2	2	3	1	1	3	1	1	1	1		42	3	2	2	3	1	215	1	9	1	1	2	2		2	2	2		2	1	1	1	1	1	1	1	1	2	2	2	2	2	2
11	1	1	3	1	46	3	2	3	5	2	2	1	0	5		2					2	1	130	1	1	2	2			1		2	2		2	2	1			1	50	1	1	1	2	2	2	2	2
12	1	1	3	1	49	3	2	1	1	1	2	1	1	1	1		43	3	2	2	2	1	457	1	3	2	1	2	2		1	2	2		2	2	2			1	1	2	1	2	2	2	2	2	1
15	3	2	1	1	35	2	2	2	1	1	1	1	1	1	1		41	2	2	3	1	1	419	1	5	1	1	3	3		1	2	1	24	1		1	1	2	1	4	2	1	2	2	1	1	2	2
16	3	2	1	1	46	2	2	2	5	1	2	0	2	5		2					2	1	425	1	5	1	1	2	2	2	1	2	2		2	2	2			0	3	2	1	2	2	1	2	2	2
17	3	2	1	1	20	1	1		3	2	2	1	0	3		2					2	1	90	2		1	2			1		2	1	48	2	1	1	1	2	1	5	1	1	2	2	1	1	2	2
18	3	2	1	1	29	2	2	2	3	1	1	1	1	3	1	1	35	2	1	3	1	1	282	1	8	1	1	2	2	1	1	2	1	60	1		1	1	1	1	3	1	1	2	2	1	2	2	2
19	3	2	1	1	40	2	2	2	2	1	1	1	1	2	1		51	2	1	3	1	1	510	1	3	2	1	3	3		2	2	2		2	1	1	1	1	1	3	1	1	2	2	1	2	1	2
21	3	2	1	1	47	2	2	2	5	1	2	0	2	5		2					2	1	210	1	0.9	1	1	1	1	2	2	2	2		2	2	1			0	3	2	1	2	2	1	2	2	2
24	3	2	1	1	27	2	2	3	6	1	3	0	2	6		2					3	1	397	2		1	1	3	3	1	1	2	2		2	2	2			0	1	2	1	2	2	1	2	2	2
25	3	2	1	1	24	1	2	3	6	1	1	0	2	6		2					1	1	522	2		2	1	2	2	1	2	2	1	60	2	1	2	2		1	9	2	1	2	2	1	2	2	2
26	3	2	1	1	34	2	2	2	1	1	2	1	1	1	1		40	2	3	3	2	1	122	1	5	1	1	2	2		1	2	1	24	1		1	1	2	1	4	2	1	2	2	1	2	2	2
27	3	2	1	1	32	2	2	2	5	1	2	0	2	5		2					2	1	272	1	4	1	1	3	3		1	2	2		2	2	1			0	1	2	1	2	2	1	2	2	2
28	3	2	1	1	35	2	2	2	1	1	2	1	1	1	1		54	2	1	3	2	1	417	1	8	2	1	1	1		1	2	2		1		2	2		1	6	2	1	2	2	1	2	2	2
29	3	2	1	1	37	2	2	2	1	1	2	1	1	1	1		35	2	2	3	2	1	746	1	5	2	1	4	4		1	2	2		1		1	1	1	1	1	1	1	2	2	1	2	2	2
30	3	2	1	1	43	2	2	2	1	1	2	1	0	1	2		68	2	1	3	2	1	273	1	2	2	1	3	3		1	2	2		2	2	1	2		1	4	1	1	2	2	1	2	2	2
32	3	2	1	1	22	2	2	3	1	1	2	1	1	1	1		27	2	3	3	2	1	539	1	3	2	1	1	1		1	2	1	12	1		1	1	2	1	6	2	1	2	2	1	2	2	2
33	3	2	1	1	33	2	1		3	1	1	0	2	3		2					1	1	127	1	2	1	1	1	1		2	2	1	24	1		1	1	2	2	7	2	1	2	2	1	1	2	1
34	3	2	1	1	35	3	1		3	2	2	1	0	3		1	37	4	2	3	2	1	510	1	3	2	2			1		2	1	24	1		1	1	1	1	2	1	1	1	1	1	2	2	1
36	3	2	1	1	49	3	2	3	2	1	2	1	1	2	2		38	3	1	2	2	1	353	1	1	1	1	3	3		1	2	2		1		1	1	1	1	3	1	1	2	2	1	2	2	2
37	3	2	1	1	42	2	2	2	4	1	1	1	1	4		1	45	3	1	3	1	1	872	1	7	2	1	3	3	1	2	2	2		2	1	1	1	2	1	3	1	1	2	2	1	2	2	2
38	3	2	1	1	36	2	2	2	1	1	1	1	1	1	1		46	1	2	1	1	1	50	1	1	2	1	3	3	2	2	2	2		1		1	1	1	1	3	1	1	2	2	1	1	1	2
39	3	2	1	1	49	2	2	3	2	1	2	1	0	2	2		49	3	2	3	2	1	316	2		1	1	3	3	3	1	2	2		2	1	1			1	2	1	1	2	2	1	2	2	2
40	3	2	1	1	29	2	1		3	1	1	1	1	3		2					1	1	141	1	3	1	1	2	2		2	2	1	84	2	1	1			1	3	1	1	2	2	1	2	2	2
43	3	2	1	1	40	2	2	2	2	1	1	1	0	2	2		54	2	1	3	1	1	389	1	6	1	1	3	3		2	2	1	24	1		1	1	2	2	17	2	1	2	2	1	2	2	2
44	3	2	1	1	16	3	2		3	2	3	1	0	3		2					3	1	442	1	4	2	2					2	1	10	1		1	1	2	2	5	1	1	1	2	1	2	2	1
45	3	2	1	1	46	2	2	2	1	1	1	1	0	1	1		51	2	1	3	1	1	378	1	5	1	1	2	2		1	2	1	12	1		1	1	2	1	2	1	1	2	2	1	2	2	2
46	3	2	1	1	26	3	1		2	1	1	1	1	2	2		40	3	3	3	1	1	731	1	1	2	1	2	2		2	2	2		1		1	1	1	2	4	1	1	2	2	1	2	2	1
47	3	2	1	1	18	2	2	4	2	1	1	1	1	2	2		24	2	2	3	1	1	326	1	1	1	1	1	1		1	2	1	24	1		1	1	2	1	2	2	1	2	2	1	2	2	2
48	3	2	1	1	29	2	2	3	1	1	1	1	1	1	1		41	2	1	3	1	1	191	1	3	1	1	2	2		2	2	1	24	1		1	1	2	1	6	2	1	2	2	1	2	2	2
49	3	2	1	1	30	2	2	2	1	1	1	1	1	1	1		42	2	1	3	1	1	291	1	6	1	1	3	3		1	2	1	48	1		1	1	2	1	4	1	1	2	2	1	2	2	2
50	3	2	1	1	37	3	1		2	1	2	1	1	2	1		41	4	2	3	2	1	411	1	6	2	1	2	2		2	2	1	48	1		1	1	2	1	8	1	1	2	2	1	2	2	2
51	3	2	1	1	36	2	2	2	1	1	1	1	1	1	1		40	2	1	3	1	1	314	1	5	2	1	4	4		1	2	1	24	1		1	1	2	1	4	1	1	2	2	1	2	2	2
52	3	2	1	1	33	3	2	3	1	1	1	1	1	1	1		41	3	2	3	1	1	491	1	2	2	1	2	2		1	2	1	48	1		1	1	2	1	3	1	1	2	2	1	2	2	2
53	3	2	1	1	39	2	2	3	2	1	2	1	1	2	2		48	2	2	3	2	1	663	2		1	1	2	2	1	1	2	1	60	1		1	1	2	1	50	2	1	2	2	1	1	2	2
54	3	2	1	1	42	2	2	2	1	1	2	1	0	1	2		46	2	1	3	2	1	88	1	7	1	1	4	4		1	2	2		1		1	1	1	1	1	1	1	2	2	1	2	2	2
55	3	2	1	1	32	3	1		2	1	1	1	1	2	2		41	3	3	3	1	1	149	1	1	1	1	2	2		1	2	1	24	1		1	1	2	1	4	1	1	2	2	1	2	2	2
56	3	2	1	1	37	2	2	2	1	1	2	1	1	1	1		41	2	2	3	2	1	411	1	6	2	1	3	3		1	2	2		1		1	1	2	1	3	1	1	2	2	1	2	2	2
57	3	2	1	1	46	2	2	2	1	1	1	1	0	1	2		56	2	1	3	1	1	311	1	8	1	1	4	4		1	2	2		1		1	1	1	1	2	1	1	2	2	1	1	1	2
58	3	2	1	1	28	3	2	3	2	2	2	1	1	2	1		29	3	2	3	2	1	312	1	1	1	2					2	1	1	1		2	2		1	1	2	1	2	2	1	1	2	2
59	3	2	1	1	35	2	2	2	1	1	2	1	1	1	1		61	3	3	3	2	1	719	1	5	2	1	3	3		2	2	1	12	1		1	1	2	1	3	2	1	2	1	1	2	2	2
60	3	2	1	1	48	2	1		1	1	2	1	1	1	1		54	3	2	2	2	1	542	1	9	2	1	1	1		1	2	2		2	1	2	2		1	6	2	1	2	2	1	1	2	2
61	3	2	1	1	41	2	2	2	1	1	2	1	1	1	1		46	2	3	3	2	1	669	1	5	2	1	6	6		1	2	1	24	1		1	1	2	1	2	1	1	2	2	1	2	2	2
62	3	2	1	1	34	2	2	2	1	1	2	1	1	1	1		45	2	2	3	2	1	316	1	1	1	1	2	2		2	2	1	24	1		1	1	2	1	3	2	1	2	2	1	2	2	2
63	3	2	1	1	26	2	2	4	3	1	2	1	0	3		2					2	1	300	1	2	1	1	1	1		1	2	1	24	1		1	2		3	15	2	1	2	2	1	1	1	2
64	1	2	1	1	34	2	2	3	2	1	1	1	1	2	2		45	2	1	3	1	1	554	1	4	2	1	2	2		2	2	1	12	1		1	2		1	4	2	1	2	2	1	2	2	2
65	1	2	1	1	38	2	2	3	6	1	1	0	2	6		2					1	1	283	1	4	2	1	3	3		1	2	2		2	2	1			0	3	1	1	2	2	1	2	2	2
66	1	2	1	1	33	2	2	3	1	1	1	1	1	1	1		37	2	3	3	1	1	411	1	5	1	1	2	2		1	2	1	12	1		1	1	2	1	3	2	1	2	2	1	2	1	2
67	1	2	1	1	35	2	2	3	4	1	2	1	0	4	2	1	30	3	2	3	2	2		1	1	2	1	2	2		1	2	1	12	1		1	1	1	2	6	1	1	2	2	1	2	2	2
68	1	2	1	1	35	2	2	3	5	1	1	1	1	5		2					1	1	167	1	3	2	1	3	3		2	2	1	72	2	2	1			0	10	1	1	2	2	1	2	1	2
69	1	2	1	1	34	2	1		1	1	2	1	1	1	1			2	2	3	2	1	148	1	1	1	1	2	2		2	1	1		1		1	1	2	1	3	1	1	2	2	1	2	1	2
70	1	2	1	1	46	2	2	4	5	1	2	1	0	5		2					2	1	234	1	4	2	1	2	2		1	2	2		2	2	2			0	2	2	1	2	2	1	2	1	2
71	1	2	1	1	30	3	1		2	1	2	1	1	2	2		41	4	1	3	2	1	415	1	5	1	1	3	3		2	2	1	24	1		1	1	2	2	6	1	1	1	1	1	1	1	1
72	1	2	1	1	35	2	2	3	1	1	1	1	0	1	1		40	3	2	3	1	1	180	1	3	1	1	2	2		1	2	2		1		1	1	1	1	1	1	1	2	2	1	2	2	2
73	1	2	1	1	44	3	2	3	5	2	2	1	0	5		2					2	1	218	1	6	1	2					2	2		2	2	2			0	2	2	1	2	2	1	2	2	2
74	1	2	1	1	35	2	2	3	1	1	2	1	1	1	1		34	2	2	3	2	1	17	1	6	2	1	2	2		1	2	1	48	2	2	1			1	2	1	1	2	1	2	2	2	2
75	1	2	1	1	32	2	2	4	2	1	2	1	0	2	1		40	2	2	3	2	1	611	1	2	2	1	1	1		1	2	1	12	1		1	1	2	1	2	2	1	2	2	1	2	2	1
76	1	2	1	1	46	2	1		3	1	3	0	2	3		2					3	1	480	1	2	1	1	2	2		1	2	2		2	2	1			0	15	2	1	2	2	1	2	2	2
77	1	2	1	1	42	2	2	4	1	1	1	1	1	1	1		46	2	2	3	1	1	148	1	6	1	1	4	4		1	2	2		1		1	1	2	1	4	1	1	2	2	1	2	2	2
78	1	2	1	1	47	2	1		2	1	2	1	1	2	2		53	3	1	3	2	1	823	1	8	2	1	3	3		1	2	2		2	1	1	2		1	4	2	1	2	2	1	2	2	2
79	1	2	1	1	38	3	2	4	2	1	2	1	0	2	2		50	2	1	3	2	1	30	1	1	2	1	2	2		1	2	2		2	1	1	2		2	5	1	1	2	2	1	2	2	2
80	1	2	1	1	34	2	2	3	1	1	2	1	1	1	1		32	2	2	3	2	1	776	1	2	1	1	2	2		1	1	1		1		1	1	2	1	4	1	1	2	2	1	2	2	2
81	1	2	1	1	35	2	2	3	1	1	2	1	1	1	1		40	2	2	3	2	1	279	1	1	1	1	4	4		2	2	1	12	1		1	1	2	1	5	2	1	2	2	1	2	2	2
83	1	2	1	1	32	2	2	3	5	1	1	1	1	5		2					1	1	305	1	1	2	1	2	2		2	2	2		1		1	1	1	1	2	1	1	2	2	1	2	2	2
84	1	2	1	1	36	2	2	2	1	1	1	1	1	1	1		41	2	1	3	1	1	179	1	3	1	1	4	4		2	2	1	24	1		1	2		1	7	2	1	2	2	1	2	2	2
85	1	2	1	1	33	3	2	3	1	1	2	1	1	1	1		38	3	2	3	2	1	402	1	3	1	1	1	1		1	2	1	60	1		1	1	2	1	3	1	1	2	2	1	2	2	2
86	1	2	1	1	28	3	2	3	2	1	1	1	1	2	2		28	3	2	3	1	1	145	1	1	1	1	1	1		1	2	2		2	1	1	2		1	2	2	1	2	2	1	2	1	1
87	1	2	1	1	24	3	2	3	2	1	1	1	0	2	2		40	3	1	3	1	1	410	1	2	2	1	1	1		1	2	1	24	1		1	1	2	3	9	2	1	2	1	1	1	1	2
88	1	2	1	1	41	2	1		1	1	1	1	1	1	1		42	2	2	3	1	1	165	1	7	2	1	2	2		1	2	2		1		1	1	1	1	1	1	1	2	2	1	2	2	2
89	1	2	1	1	34	2	2	3	5	1	3	1	1	5		2					3	1	191	1	1	1	1	2	2		1	2	2		2	2	1			0	3	2	1	2	2	1	2	2	2
90	1	2	1	1	23	3	2	3	2	1	1	1	1	2	2		31	3	3	3	1	1	114	1	1	1	1	1	1		1	2	1	24	1		1	1	1	1	2	1	1	2	1	1	2	2	2
91	1	2	1	1	30	2	2	3	1	1	2	1	0	1	1		40	3	2	3	2	1	124	1	5	2	1	3	3		2	2	1	12	1		1	2		2	8	2	1	2	2	1	2	2	2
92	1	2	1	1	37	2	2	3	2	1	1	1	1	2	1		37	3	2	3	1	1	331	2		1	1	3	3		2	2	1	60	1		1	1	2	1	3	2	1	2	2	1	2	2	2
93	1	2	1	1	42	3	2	3	1	1	1	1	1	1	1		45	2	1	3	1	2		1	2	1	1	3	3		2	2	2		1		1	1	2	1	2	2	1	2	2	1	2	2	2
94	1	2	1	1	20	2	2	4	2	2	1	1	1	2	2		30	4	2	3	1	1	154	1	0.9	1	2					1	1		2	1	2			1	1	2	1	2	2	1	2	1	2
95	1	2	1	1	34	2	2	4	1	1	1	1	0	1	1		32	2	2	3	1	1	186	1	1	1	1	3	3		2	2	1	12	1		2	2		1	4	2	1	2	2	1	2	1	2
96	1	2	1	1	42	2	2	3	5	1	2	1	1	5		1	39	3	2	3	2	1	204	1	1	2	1	2	2		2	2	2		1		2	2		2	7	2	1	2	2	1	2	1	2
97	1	2	1	1	32	2	2	3	4	1	1	1	1	4	2	1	41	3	2	3	1	2		1	1	1	1	3	3		2	2	2		1		1	1	1	1	2	1	1	2	2	1	2	2	2
98	1	2	1	1	31	3	2	3	1	1	1	1	1	1	1		51	2	1	3	1	1	255	1	0.9	2	1	1	1		1	1	1		1		1	1	2	1	4	1	1	2	2	1	1	1	2
99	1	2	1	1	30	2	2	3	2	1	2	1	0	2	2		32	3	3	3	2	1	547	1	6	2	1	1	1		1	2	1	24	1		1	1	1	1	4	1	1	2	2	1	2	1	2
100	1	2	1	1	40	3	2	3	1	1	1	1	0	1	1		40	3	1	3	1	1	312	1	0.9	1	1	2	2		1	1	1		1		1	1	2	1	3	2	1	2	2	1	1	2	2
101	1	2	1	1	31	2	2	4	1	1	1	1	1	1	1		32	2	2	3	1	1	441	1	8	2	1	1	1	4	1	2	1	24	1		1	1	2	1	1	1	1	2	2	1	2	2	2
102	1	2	1	1	40	2	2	3	5	1	2	1	0	5		2					2	2		1	0.9	1	1	2	2		2	2	2		2	2	2			0	4	2	1	2	2	1	2	2	2
103	1	2	1	1	32	2	2	3	5	1	1	1	1	5		2					1	1	290	1	1	1	1	3	3		2	2	2		2	1	1	2		1	3	2	1	2	2	1	1	2	2
104	1	2	1	1	33	2	2	4	5	1	2	1	1	5		2					2	1	250	1	1	1	1	3	3		1	2	2		2	2	1			0	2	1	1	2	2	1	2	2	2
105	1	2	1	1	35	2	2	3	4	1	1	1	0	4		2					1	1	343	2		1	1	3	3		2	2	2		2	2	2			0	3	2	1	2	2	1	2	2	2
106	1	2	1	1	40	2	2	3	1	1	2	1	1	1	1		76	3	1	2	2	2		1	2	1	1	1	1		2	2	2		1		2	2		1	2	2	1	2	2	1	2	2	2
107	1	2	1	1	27	3	2	4	1	1	1	1	1	1	1		35	2	2	3	1	1	480	1	1	1	1	2	2		2	2	1	60	1		1	1	2	1	2	1	1	2	1	2	2	2	2
108	1	2	1	1	30	2	2	3	1	1	2	1	1	1	1		29	3	2	2	2	1	298	1	0.9	1	1	2	2		1	1	1		2	1	1	1	2	1	3	1	1	2	1	1	2	1	2
110	1	2	1	1	38	2	1		2	1	2	1	1	2	2			2	1	3	2	1	307	1	0.9	2	1	2	2		1	2	1	60	1		1	1	1	1	3	1	1	2	2	1	1	2	2
112	1	2	1	1	32	2	2	4	1	1	1	1	1	1	1		37	3	2	3	1	1	443	1	5	2	1	3	3		2	2	1	12	1		1	1	2	1	3	1	1	2	1	1	2	2	2
113	1	2	1	1	27	2	2	3	2	1	1	1	1	2	2		36	3	3	3	1	1	537	2		1	1	1	1		2	1	1		1		1	1	2	1	2	2	1	2	2	1	1	1	2
114	1	2	1	1	30	2	1		3	1	2	1	1	3		1	28	2	2	3	2	1	90	1	1	2	1	1	1		1	2	1	24	1		1	1	1	2	8	1	1	2	2	1	1	1	2
116	1	2	1	1	32	2	1		3	1	2	1	1	3		2					2	1	237	1	3	2	1	2	2		1	2	2		2	1	1	1	2	1	2	1	1	2	2	1	2	2	2
118	1	2	1	1	47	2	2	2	6	1	2	1	1	6		2					2	2		1	5	2	1	5	5	4	2	2	2		2	2	2			0	2	2	1	2	2	1	2	1	2
119	1	2	1	1	40	2	2	3	1	1	2	1	1	1	1		53	2	2	2	2	1	309	1	11	2	1	3	3	2	2	2	2		1		1	1	1	1	3	1	1	2	2	1	2	2	2
120	1	2	1	1	35	3	2	3	6	1	1	1	0	6		2					1	1	338	1	1	2	1	5	5		1	2	2		2	2	2			1	4	2	1	2	1	1	2	2	2
121	1	2	1	1	35	2	2	3	1	1	1	1	1	1	1		36	2	1	1	1	1	396	1	4	2	1	3	3		1	2	2		1		1	1	1	1	1	1	1	2	2	1	1	1	2
122	1	2	1	1	31	2	2	3	4	1	1	1	1	4		2					1	1	915	1	1	1	1	1	1		1	2	1	24	1		2	2		1	3	2	1	2	2	1	2	1	2
123	1	2	1	1	32	2	2	4	3	1	2	1	1	3		2					2	1	653	1	2	1	1	3	3	1	1	2	2		2	2	2			1	1	2	1	2	1	2	1	2	2
124	1	2	1	1	30	2	2	3	1	1	2	1	1	1	1		40	3	2	3	2	1	455	1	3	2	1	3	3	2	2	2	2		1		1	1	1	1	2	1	1	2	2	1	2	2	2
126	1	2	1	1	24	3	1		3	2	2	1	0	3		2					2	1	302	1	0.9	2	2					2	2		2	2	2			0	1	2	1	2	2	2	1	1	2
127	1	2	1	1	41	2	2	3	3	1	1	1	1	3		2					1	1	208	1	6	1	1	3	3	1	1	2	2		2	2	1			0	1	2	1	1	2	1	2	1	2
128	1	2	1	1	42	3	1		3	1	2	1	1	3		1	43	2	1	2	2	1	521	1	6	2	1	3	3	1	2	2	2		1		1	2		1	4	2	1	1	2	1	2	1	2
129	1	2	1	1	47	2	2	2	6	1	2	1	0	6		2					2	1	180	1	2	2	1	3	3	1	1	2	2		2	2	2			0	3	2	1	2	2	1	1	2	2
130	1	2	1	1	38	2	2	3	6	1	1	1	1	6		2					1	1	400	1	4	2	1	4	4		1	2	2		2	2	2			0	3	2	1	2	2	1	1	1	2
131	1	2	1	1	41	2	1		1	1	2	1	1	1	4		48	3	1	1	2	1	533	1	1	2	1	1	1		1	2	1	1	2	2	1			0	4	1	1	2	2	1	2	2	2
132	1	2	1	1	37	2	2	4	1	1	2	1	0	1	1		37	2	3	3	2	1	182	1	1	1	1	2	1	1	2	1	1		1		1	1	1	1	5	1	1	2	2	1	2	2	2
133	1	2	1	1	23	2	1		3	1	2	1	0	3		2					2	1	96	1	1	1	1	1	1		2	2	2		2	1	1	1	2	1	9	2	1	2	2	1	2	2	2
134	1	2	1	1	30	2	2	3	1	2	2	1	1	1	1		30	2	1	3	2	1	291	1	2	1	2					2	1	1	1		1	2		1	2	1	1	2	2	1	2	2	2
136	1	2	1	1	43	2	2	4	4	1	2	1	1	4		1	33	2	2	2	2	1	115	1	1	2	1	5	5	3	2	2	2		1		2	2		1	3	2	1	2	2	1	2	2	2
137	1	2	1	1	31	2	2	3	4	1	1	1	1	4		2					1	1	212	1	3	2	1	1	1		1	2	1	36	2	1	1	1	1	1	3	2	1	2	2	1	2	2	2
138	1	2	1	1	40	3	2	3	3	1	1	1	1	3		1	58	3	1	3	1	1	144	1	1	1	1	1	1		2	2	2		2	2	1			1	3	2	1	2	2	1	2	2	2
139	1	2	1	1	32	2	2		3	1	2	1	0	3		2					2	1	417	1	1	2	1	1	1		1	2	2		2	1	1	1	1	1	2	1	1	1	1	2	2	1	2
141	1	2	1	1	31	2	2	3	1	1	3	1	1	1	1		50	2	2	2	3	1	265	1	1	2	1	4	4		1	2	2		1		1	1	1	1	1	1	1	2	2	1	2	2	2
142	1	2	1	1	43	2	2	2	1	1	1	1	1	1	1		42	2	3	3	1	1	542	1	2	1	1	4	4	2	1	2	2		1		1	1	1	1	1	1	1	2	2	1	2	2	2
143	1	2	1	1	37	2	2	4	3	1	2	1	0	3		1		4	3	3	2	1	302	1	3	1	1	1	1		2	1	11		1		1	1	1	1	3	1	1	2	2	2	2	1	2
144	1	2	1	1	31	3	2	3	6	1	2	1	0	6		1	38	2	1	3	2	1	183	1	1	2	1	3	3		1	2	1	24	1		1	1	1	1	4	1	1	2	2	1	1	1	2
145	1	2	1	1	34	2	1		3	1	2	1	0	3		1	49	2	3	3	2	1	176	1	2	2	1	1	1		2	2	2		1		1	1	1	2	4	1	1	2	1	1	1	2	1
146	1	2	1	1	42	2	2	3	4	1	3	1	0	4		1	43	2	3	3	3	1	211	1	7	1	1	2	2		1	2	1	12	1		1	1	2	1	2	2	1	2	2	1	2	2	2
147	1	2	1	1	44	2	1		6	1	1	1	1	6		2					1	1	315	1	3	2	1	2	2		1	2	2		2	2	2			0	4	2	1	2	2	1	1	2	2
148	1	2	1	1	42	2	2		4	1	1	1	1	4		2					1	1	390	1	5	1	1	6	6		2	2	2		2	2	1			0	2	2	1	1	1	1	1	1	2
149	1	2	1	1	25	2	2	3	6	1	1	1	1	6		2					1	1	258	1	1	1	1	4	4		2	2	1	24	2	1	2	2		1	4	2	1	2	1	1	2	2	2
150	1	2	1	1	27	2	2	3	3	2	2	0	2	3		2					2	1	461	1	1	2	2					2	1	12	2	2	1			0	2	2	1	2	2	1	2	2	2
153	1	2	1	1	36	2	2	3	1	1	2	1	1	1	1		38	2	2	2	2	2		2		2	1	2	2		2	2	2		1		1	1	2	1	4	1	1	2	1	1	1	1	1
154	1	2	1	1	38	2	2	3	1	1	1	1	1	1	1		45	3	2	3	1	1	481	1	9	1	1	4	4		1	2	2		2	1	1	1	2	1	1	2	1	2	2	1	2	2	2
155	1	2	1	1	25	2	2	4	1	1	1	1	1	1	1		28	2	2	2	1	1	500	1	0.9	2	1	3	3		2	2	1	60	1		1	1	1	1	2	1	1	2	2	1	1	2	2
158	1	2	1	1	21	2	2	4	1	1	1	1	1	1	1		36	2	1	1	1	1	260	1	0.9	1	1	1	1		1	1	1		1		2	2		1	1	2	1	2	2	1	2	2	2
159	1	2	1	1	42	2	2	4	4	1	2	1	1	4		2					2	1	125	1	2	2	1	6	6		2	2	2		2	2	2			0	3	2	1	2	2	1	2	2	2
160	1	2	1	1	41	2	2	2	2	2	2	1	1	2	1		38	2	1	1	2	1	339	1	1	2	2					2	1	10	1		2	2		1	5	2	2
162	1	2	1	1	29	2	2	4	1	1	2	1	1	1	1		28	2	2	3	2	1	381	1	2	2	1	2	2		2	1	1		1		1	1	2	2	3	2	1	2	2	1	2	2	2
163	1	2	1	1	32	2	2	4	1	1	1	1	1	1	1		40	2	1	1	1	1	314	1	1	2	1	4	4		1	2	1	24	1		2	2		1	2	2	1	2	2	1	2	2	2
164	1	2	1	1	32	2	2	2	1	1	1	1	1	1	1		38	2	2	3	1	1	288	1	1	1	1	4	4		2	2	2		2	1	2	2		1	2	2	1	2	2	1	2	2	2
165	1	2	1	1	35	2	2	3	4	1	2	1	0	4	2	2					2	1	235	1	7	2	1	5	5		2	2	2		2	2	1			1	3	2	1	2	2	1	2	2	2
166	1	2	1	1	33	2	2	3	1	1	1	1	0	1	1		49	3	1	1	1	1	742	1	9	2	1	4	4		2	2	2		1		1	1	2	1	2	1	1	2	2	1	2	2	2
167	1	2	1	1	43	2	2	3	1	1	2	1	1	1	1		45	3	2	2	2	1	199	1	6	1	1	3	3		1	2	2		1		1	1	1	1	1	1	1	2	2	1	2	2	2
168	1	2	1	1	29	2	2	3	6	1	1	1	1	6		1	39	3	2	3	1	1	534	1	3	2	1	2	2		1	2	2		2	2	2			1	2	2	1	2	2	1	2	2	2
169	1	2	1	1	40	2	2	3	1	1	2	1	1	1	1		65	2	2	2	2	1	676	1	6	2	1	4	4		1	2	2		1		1	1	1	1	1	1	1	2	2	1	1	1	2
170	1	2	1	1	35	2	2	4	1	1	1	1	1	1	1		42	2	2	2	1	1	267	1	2	1	1	3	3		1	2	2		1		1	1	2	1	1	1	1	2	1	1	2	2	2
172	1	2	1	1	38	3	2	3	1	1	1	1	1	1	1		48	3	3	3	1	1	777	2		1	1	3	3		1	2	2		1		1	1	1	1	1	1	1	2	2	1	2	2	2
173	1	2	1	1	36	2	2	4	3	1	1	1	0	3		2					1	1	454	1	6	2	1	2	2		2	2	2		2	2	2			0	3	2	1	2	2	1	2	2	2
174	1	2	1	1	40	2	1		4	1	2	1	0	4		1	55	2	1	1	2	1	405	1	4	2	1	4	4		1	2	2		1		1	1	2	2	3	1	1	2	2	1	2	2	2
175	1	2	1	1	22	2	2	3	6	1	2	1	1	6		2					2	1	475	1	3	2	1	2	2		1	2	2		1		1	1	1	1	2	2	1	2	2	1	2	2	2
177	1	2	1	1	20	2	2	3	4	1	1	1	1	4		1	38	2	1	3	1	1	312	1	1	2	1	1	1		1	1	1		1		1	1	2	2	5	2	1	2	2	2	2	1	2
178	1	2	1	1	45	2	2	4	6	1	2	1	0	6		1	53	2	1	1	2	1	984	1	4	2	1	4	4		1	2	2		2	2	2			1	2	2	1	2	2	1	2	2	2
179	1	2	1	1	24	3	2	4	1	1	2	1	1	1	1		34	3	2	2	2	1	354	1	0.9	1	1	2	2		2	1	1		1		1	1	2	1	2	2	1	2	2	1	2	2	2
180	1	2	1	1	49	2	2	2	4	1	2	1	0	4		2					2	1	517	1	2	1	1	4	4		1	2	2		2	2	2			0	3	2	1	2	2	1	2	2	2
181	1	2	1	1	41	2	2	4	2	1	1	1	1	2	2		45	2	1	1	1	1	346	2		1	1	3	3		2	2	2		1		1	1	2	1	3	2	1	2	2	2	1	1	2
182	1	2	1	1	38	2	1		6	1	2	1	0	6		2					2	1	397	1	3	1	1	2	2		2	2	2		2	2	2			0	2	2	1	2	2	1	2	2	2
183	1	2	1	1	36	2	2	3	1	1	1	1	1	1	1		40	2	2	2	1	1	397	2		1	1	3	3		2	2	2		1		1	1	1	1	2	1	1	2	1	1	1	2	1
184	2	3	1	1	45	3	2	3	6	1	2	0	2	6		2					2	1	243	1	4	1	1	3	3		1	2	2		2	2	2			0	1	2	1	2	2	1	2	1	2
185	2	3	1	1	31	3	2	3	3	2	2	1	1	3		1	36	2	3	3	2	1	353	1	2	2	2					2	1	12	1		1	1	1	1	6	1	1	2	2	1	2	2	2
186	2	3	1	1	37	2	2	3	6	1	2	0	2	6		2					2	1	298	1	7	2	1	4	4		1	2	2		2	2	1			1	2	1	1	2	2	1	2	2	2
187	2	3	1	1	46	2	2	2	6	1	2	1	1	6		2					2	1	117	1	1	1	1	8	8		2	2	2		2	2	1			0	2	1	1	2	2	1	2	2	2
188	2	3	1	1	37	1	2	2	1	1	2	1	1	1	1		30	2	2	2	2	1	551	1	1	1	1	4	4		1	2	2		1		1	1	1	1	2	1	1	2	2	1	2	2	2
189	2	3	1	1	42	2	2	3	4	1	2	1	0	4		2					2	1	416	1	2	2	1	3	3		1	2	2		1		1	1	1	1	4	1	1	2	2	1	2	2	2
190	2	3	1	1	44	2	2	2	6	1	2	1	0	6		2					2	1	658	1	3	2	1	4	4		1	2	2		2	2	1			2	5	1	1	2	2	1	2	2	2
192	2	3	1	1	42	2	2	3	1	1	2	1	1	1	1		44	4	3	3	2	1	523	1	7	2	1	2	2		1	2	2		1		1	1	1	1	1	1	1	2	1	2	2	2	2
193	2	3	1	1	47	2	2	3	4	1	2	1	0	4		2					2	1	472	1	2	1	1	3	3		2	2	2		1		1	1	1	1	2	1	1	2	2	1	2	2	2
194	2	3	1	1	37	2	2	3	1	1	2	1	1	1	1		42	3	2	2	2	1	384	1	2	1	1	2	2		1	2	1	24	2	1	1	1	2	1	1	1	1	2	2	1	2	2	2
195	2	3	1	1	47	2	2	2	1	1	2	1	1	1	1		50	2	2	2	2	1	123	1	3	1	1	3	3		1	2	2		2	2	2			1	1	1	1	2	1	2	2	2	2
196	2	3	1	1	33	2	2	2	4	2	2	1	0	4		2					2	1	376	1	4	1	2					2	1	36	2	2	2			1	1	1	1	2	1	2	2	2	2
197	2	3	1	1	35	2	2	3	1	1	1	1	1	1	1		40	4	2	3	1	1	898	2		1	1	1	1		1	2	1	1	1		1	1	2	1	2	2	1	2	2	1	2	2	2
198	2	3	1	1	48	2	2	1	4	1	1	1	0	4		2					1	1	356	1	3	2	1	3	3		1	2	2		2	2	2			0	2	2	2
199	2	3	1	1	31	2	2	1	4	1	1	1	0	4		2					1	1	252	1	3	1	1	4	4		1	2	2		2	1	1			1	1	1	1	2	1	2	2	2	2
201	2	3	1	1	38	2	2	2	1	1	1	1	1	1	1		47	2	1	3	1	1	719	1	7	1	1	5	5		2	2	2		2	2	2			0	2	2	1	2	1	2	2	2	2
202	2	3	1	1	30	2	2	2	6	1	1	1	0	6		2					1	1	489	1	5	1	1	2	2		1	2	1	24	2	2	2			0	1	2	1	2	2	1	2	2	2
203	2	3	1	1	47	2	2	2	6	1	1	1	0	6		2					1	1	190	1	4	1	1	3	3		1	2	2		2	2	2			0	1	2	1	2	1	2	2	2	2
204	2	3	1	1	42	2	2	3	4	1	2	1	1	4		2					2	1	500	1	7	2	1	2	2		2	2	2		2	2	1			0	1	1	1	2	2	1	2	2	2
205	2	3	1	1	24	2	2	2	1	1	1	1	1	1	1		39	2	1	3	1	1	318	1	5	1	1	2	2		1	2	2		1		1	1	1	1	1	1	1	2	2	1	2	2	2
206	2	3	1	1	42	3	2	3	4	1	1	1	0	4		2					1	1	552	1	7	2	1	2	2		1	2	2		2	2	2			0	2	2	1	2	2	1	2	2	2
207	2	3	1	1	36	2	2	3	1	1	1	1	1	1	1		45	2	2	3	1	1	173	1	2	2	1	2	2		1	2	2		1		1	1	1	1	1	1	1	2	2	1	2	2	2
208	2	3	1	1	36	2	2	2	1	1	1	1	1	1	1		40	2	2	3	1	1	382	1	5	1	1	4	4		1	2	2		1		1	1	2	1	1	2	1	2	2	1	2	2	2
209	2	3	1	1	39	2	2	3	1	1	1	1	1	1	1		41	2	2	3	1	1	394	1	1	2	1	4	4		1	2	2		1		1	1	1	1	2	1	1	2	2	1	2	2	2
210	2	3	1	1	41	3	1		1	1	2	1	1	1	1		45	2	3	3	2	2		1	9	2	1	3	3		1	2	2		1		1	1	1	1	1	1	1	2	2	1	2	1	2
211	2	3	1	1	36	2	2	2	6	1	1	1	0	6		1	47	2	3	3	1	1	241	1	2	1	1	3	3		2	2	1	24	1		1	1	1	1	2	1	1	2	2	1	2	1	2
212	2	3	1	1	41	3	1		1	1	2	1	1	1	1		45	2	3	3	2	1	782	1	3	2	1	1	1		1	2	1	24	1		2	2		1	1	2	1	2	2	1	2	1	2
214	2	3	1	1	44	2	2	2	4	1	1	1	1	4		2					1	1	352	1	7	1	1	3	1	2	1	2	2		2	2	1			0	2	1	1	2	2	1	2	1	2
215	2	3	1	1	36	2	2	2	1	1	2	1	0	1	1		43	2	3	3	2	1	570	1	3	2	1	4	3	1	1	2	2		1		1	1	2	1	2	1	1	2	2	1	2	1	2
216	2	3	1	1	41	2	2	3	1	1	2	1	1	1	1		46	2	3	3	2	1	785	1	2	2	1	1	1		1	2	1	60	1		2			1	1	2	1	1	2	1	2	1	2
218	2	3	1	1	34	2	2	2	3	2	2	1	1	3		1	45	2	3	3	2	1	605	1	1	1	2					2	1	1	1		1	1	1	1	2	1	1	2	2	1	2	1	2
221	2	3	1	1	38	2	2	2	3	1	2	1	0	3		1	40	2	3	3	2	1	26	1	1	1	1	4	4		1	2	2		1		1	1	2	1	1	2	1	2	2	1	2	1	2
223	2	3	1	1	28	2	2	3	6	1	2	0	2	6		2					2	1	175	1	7	1	1	1	1		1	2	2		1		1	1	1	1	2	1	1	2	2	1	2	1	2
224	2	3	1	1	47	2	2	2	1	1	2	1	1	1	1		53	2	3	3	2	1	174	1	6	1	1	5	4	1	1	2	2		1		1	1	1	1	1	1	1	2	2	1	2	1	2
225	2	3	1	1	49	2	2	3	3	1	2	1	0	3		2					2	1	60	1	9	1	1	5	3	2	2	2	2		2	2	1			2	6	2	1	2	2	1	2	1	2
227	2	3	1	1	47	2	2	2	6	1	2	0	2	6		2					2	1	186	1	2	1	1	3	3		1	2	2		2	2	1			0	2	1	1	2	2	1	2	1	2
228	2	3	1	1	30	2	2	2	3	1	1	1	0	3		1	30	2	3	3	1	1	561	1	3	2	1	6	4	2	1	2	2		2	2	2			0	3	2	2
230	2	3	1	1	39	2	1		6	2	1	1	0	6		2					1	1	227	1	4	1	2					2	2		2	2	2			0	1	2	1	2	2	1	2	1	2
232	2	3	1	1	32	2	1		1	1	2	1	1	1	1		33	2	3	3	2	1	319	1	8	2	1	3	2	1	2	1	1		1		1	1	1	1	1	1	1	2	2	1	2	1	2
233	2	3	1	1	44	2	2	2	6	1	2	0	2	6		2					2	1	383	1	6	2	1	5	4	1	1	2	2		2	2	2			0	1	2	1	2	2	1	2	1	2
234	2	3	1	1	34	2	2	2	4	1	2	1	1	4		2					2	1	381	1	3	2	1	3	3		2	2	2		2	2	1			0	2	1	1	2	1	2	1	2	2
235	2	3	1	1	45	2	1		3	1	3	1	1	3		1	43	3	3	3	3	1	644	1	6	2	1	5	3	2	2	2	2		1		1	1	1	1	1	1	1	2	2	1	2	1	2
238	2	3	1	1	36	2	2	2	3	1	2	1	0	3		1	53	2	2	2	2	1	204	1	8	2	1	3	3		2	2	2		2	2	2			1	3	2	2
239	2	3	1	1	45	2	2	2	1	1	2	1	1	1	1		53	2	3	3	2	1	186	1	8	1	1	3	3		1	2	2		2	2	1		1	1	1	1	1	2	2	1	2	1	2
240	2	3	1	1	33	2	1		5	1	1	1	1	5		2					1	1	550	1	2	2	1	3	2	1	2	2	2		2	2	1			0	1	2	1	2	1	2	1	2	2
242	2	3	1	1	39	2	2	2	1	1	1	1	1	1	1		45	2	2	3	1	1	292	1	4	2	1	3	3	2	2	2	2		1		2	2		1	1	2	1	2	2	1	2	2	2
243	2	3	1	1	46	2	2	3	1	1	1	1	1	1	1		50	2	2	3	1	1	961	1	9	2	1	4	4		2	2	2		1		1	1	1	1	2	1	1	2	2	1	1	2	2
244	2	3	1	1	39	1	2	3	6	1	1	0	2	6		2					1	1	109	1	4	2	1	4	2	2	1	2	2		2	2	2			0	1	2	1	2	2	1	2	2	2
245	2	3	1	1	49	3	1		3	2	2	0	2	3		2					2	1	248	1	5	1	2					2	1	1	1		2			1	6	2	1	2	2	1	2	1	2
247	2	3	1	1	38	2	2	2	1	1	2	1	1	1	1		41	2	3	3	2	1	221	1	3	1	1	2	2		1	2	1	60	1		2	2		1	1	2	2
249	2	3	1	1	45	3	2	2	6	1	2	1	0	6		2					2	1	226	1	9	1	1	3	3		1	2	2		2	2	2			0	1	2	1	2	2	1	2	1	2
250	2	3	1	1	42	2	2	2	1	1	2	1	1	1	1		50	2	3	3	2	1	320	1	2	1	1	7	4	3	1	2	2		1		1	1	1	1	1	1	1	2	2	1	2	1	2
251	1	2	1	1	24	2	1		3	1	1	0	2	3		2					1	2		2		1	1	2	2		1	2	2		2	1	1			1	10	2	1	2	2	2	2	2	2
251	1	2	1	1	24	2	1		3	1	1	0	2	3		2					1	2		2		1	1	2	2		1	2	2		2	1	1	2		1	10	2	1	2	2	2	2	2	2
252	1	2	1	1	25	4	2		3	2	1	1	1	3		1	32	3	2	3	1	2		2		1	2					1	1		1		1	1	2	1	3	2	1	1	2	1	2	2	2
252	1	2	1	1	25	4	2		3	2	1	1	1	3		1	32	3	2	3	1	2		2		1	2					1	1		1		1	1	2	1	3	2	1	1	2	1	2	2	2
253	1	2	1	1	43	2	2	3	1	1	1	1	1	1	1		46	2	2	3	1	2		1	2	2	1	5	5		2	2	2		1		2	2		1	4	2	1	2	2	1	2	2	2
254	1	2	1	1	35	2	2	3	1	1	1	1	1	1	1		39	2	3		1	2		1	4	2	1	4	3	1	2	2	2		1		1	1	2	1	5	1	1	2	2	1	2	2	2
255	1	2	1	1	38	2	1		3	1	2	0	2	3		2					2	1	269	1	2	2	1	3	3		2	2	2		2	2	1			0	7	2	1	2	2	1	2	2	2
258	1	2	1	1	33	2	1		1	1	1	1	1	1	4		36	3	2	3	1	1	526	1	2	2	1	2	2		2	2	2		1		1	1	2	1	3	2	1	1	2	1	2	2	1
260	1	2	1	1	35	1	2	3	4	1	1	1	1	4		1	33	2	1	1	1	1	127	1	1	2	1	4	3	1	2	2	2		1		1	1	2	1	4	1	1	2	2	1	2	2	2
261	1	2	1	1	33	1	2	3	6	1	1	1	0	6		1					1	2		1	1	2	1	1	1		1	2	2		2	1	2			1	4	2	2
262	1	2	1	1	28	1	1		3	1	2	1	0	3		1	30	3	1	1	2	2		2		2	1	1	1		1	2	1	24	1		1	1	1	1	5	1	1	2	2	1	2	2	2
263	1	2	1	1	28	1	2		1	1	1	1	1	1	1		31		1	3	1	1	539	1	1	2	1	3	3		2	2	2		1		2	2		1	3	2	1	2	2	1	2	2	2
264	1	2	1	1	34	1	1		1	1	1	1	1	1	1		37	1	1	1	1	2		1	3	2	1	3	3		2	2	1	36	1		2	2		1	2	2	1	2	2	1	1	2	2
265	1	2	1	1	27	1	2	3	3	1	2	1	1	3		2					2	1	338	1	1	2	1	2	2		1	2	2		2	2	1			0	1	2	1	2	2	1	2	2	2
266	1	2	1	1	38	1	1		3	1	1	1	0	3		2					1	1	220	1	1	2	1	2	2		2	2	2		2	2	1			0	20	1	1	2	2	1	2	2	2
267	1	2	1	1	39	2	2		1	1	1	1	1	1	1		41	1	2	2	1	2		1	2	2	1	2	2		2	2	2		1		1	1	1	1	6	1	1	2	2	1	2	2	2
268	1	2	1	1	31	2	2	4	1	1	1	1	1	1	1		32	2	2	3	1	2		2		2	1	5	5		2	2	2		1		1	1	2	1	2	1	1	2	2	1	2	2	2
269	1	2	1	1	35	1	2	3	4	1	1	1	1	4		2					1	1	306	1	3	2	1	2	2		1	2	2		2	2	1			0	2	1	1	2	2	1	2	2	2
270	1	2	1	1	29	2	1		4	1	1	1	0	4		2					1	2		2		2	1	2	2		1	2	2		2	2	2			0	5	2	1	2	2	1	2	2	2
271	1	2	1	1	41	2	2	3	2	1	1	1	1	2	2		56	2	1	1	1	1	247	1	4	2	1	2	2		1	2	2		1		1	1	1	1	2	1	1	2	2	1	2	2	2
272	1	2	1	1	38	2	2	3	2	1	1	1	1	2	1		40	3	2	3	1	2		1	1	1	1	4	4		2	2	2		2	1	1			1	30	2	1	2	2	1	2	2	2
274	3	2	1	1	46	2	2	2	4	1	2	1	1	4		1	39	2	2	3	2	1	156	1	3	2	1	3	3		2	2	1	6	1		1	2		2	20	1	1	2	2	2	2	2	2
275	3	2	1	1	47	2	2	2	4	1	2	1	1	4		1	47	2	2	3	2	1	796	1	6	2	1	2	2		1	2	2		2	1	1			1	4	1	1	2	2	1	2	2	2
277	3	2	1	1	41	2	2	2	1	1	2	1	1	1	1		45	2	2	2	2	1	394	1	1	2	1	4	3	1	2	2	2		1		1	1	1	1	10	1	1	2	1	1	2	2	2
280	3	2	1	1	34	3	2	3	3	2	2	1	1	3		1	38	2	2	3	2	1	383	1	3	2	2					2	1	12	1		1	1	1	1	12	1	1	2	2	2	2	2	2
282	3	2	1	1	48	2	2	3	6	1	2	1	0	6		2					2	1	198	1	8	2	1	3	1	2	1	2	2		2	2	1			0	30	2	1	2	2	1	2	2	2
283	3	2	1	1	30	2	2	3	4	1	2	1	0	4		2					2	1	601	1	0.9	2	1	3	3		2	2	2		2	1	2			2	15	2	1	2	2	1	2	2	2
284	3	2	1	1	32	2	2	2	1	1	1	1	1	1	2		35	2	1	1	1	1	449	1	2	2	1	4	4		1	2	2		1		1	1	2	1	2	2	1	2	2	1	2	2	2
285	3	2	1	1	37	2	2	3	3	1	1	1	1	3		1	40	2	1	1	1	2	312	1	2	2	1	2	2	1	2	2	2		1		1	1	2	2	15	1	1	2	2	1	2	1	2
286	3	2	1	1	41	1	1		1	1	2	1	1	1	1		30	2	2	3	2	1	466	1	4	1	1	3	3		2	1	1	2	1		1	1	2	1	40	2	1	2	2	1	2	1	2
287	3	2	1	1	38	2	2		3	1	2	1	0	3		1	40	2	2	3	2	1	803	1	10	2	1	1	1		1	2	2		1		1	1	2	1	3	2	1	1	2	1	2	1	2
289	3	2	1	1	31	2	2	3	1	1	1	1	1	1	1		33	3	2	3	1	1	803	1	5	2	1	3	2	1	1	1	1		1		1	2		1	2	2	1	2	2	1	1	1	2
290	3	2	1	1	35	2	2	2	1	1	1	1	1	1	1		54	2	3	3	1	1	908	1	6	2	1	4	4		1	2	1		1		1	1	1	1	1	1	1	2	2	1	2	1	2
291	3	2	1	1	42	2	2	2	6	1	1	1	1	6		1	45	2	3	3	1	1	621	1	5	2	1	5	5		2	2	1	36	1		1	1	1	2	3	1	1	2	2	1	2	1	2
292	3	2	1	1	28	2	2	3	4	1	1	1	0	4		1	35	2	3	3	1	1	221	1	4	1	1	3	3		2	2	2		1		1	1	1	1	3	1	1	2	2	1	2	1	2
293	3	2	1	1	47	2	2	2	4	2	2	0	2	4		2					2	1	76	1	4	2	2					2	2		2	2	2			0	1	2	1	2	2	1	2	1	2
294	3	2	1	1	31	3	2	2	3	1	2	1	0	3		2					2	2		2		2	1	2	2		2	2	2		2	2	2			0	3	1	1	2	2	1	2	1	2
296	3	2	1	1	24	2	2	3	1	2	2	1	0	1	1		31	4	3	3	2	1	45	1	0.9	1	2					2	1	60	1		2	2		1	1	2	1	2	2	1	2	1	2
297	3	2	1	1	48	2	2	3	1	1	2	1	0	1	1		58	2	3	3	2	1	54	1	1	1	1	6	5	1	2	2	2		1		2	2		1	2	2	1	2	2	1	2	1	2
298	3	2	1	1	41	2	2	4	3	1	2	0	2	3		2					2	1	350	1	5	2	1	1	1		1	2	2		2	2	1			0	1	2	1	2	2	1	2	1	2
299	3	2	1	1	28	3	2	4	1	2	1	1	1	1	2		42	3	2	3	1	1	398	1	0.9	1	2					1	1		1		1	1	2	1	1	1	1	2	2	1	1	1	2
301	3	2	1	1	34	2	2	2	6	1	1	1	1	6		1	39	2	1	1	1	1	623	1	6	2	1	2	2	1	2	2	2		1		1	1	1	1	3	1	1	2	2	1	2	2	2
302	3	2	1	1	48	2	2	3	4	1	2	1	1	4		2					2	1	559	1	8	2	1	3	3		2	2	2		2	2	1			0	2	2	1	2	2	1	2	1	2
304	3	2	1	1	47	2	2	2	6	1	2	0	2	6		2					2	1	475	1	6	2	1	3	3		1	2	2		2	2	2			0	3	2	1	2	2	1	2	2	2
306	3	2	1	1	37	2	2	3	1	1	1	1	1	1	1		40	2	2	3	1	1	397	1	6	2	1	6	4	2	2	2	1	36	1		1	1	1	1	5	1	1	2	2	1	2	2	2
307	3	2	1	1	42	2	2	2	1	1	2	1	1	1	1		44	2	2	3	2	1	270	1	1	2	1	3	3		1	2	2		2	1	2			1	1	2	1	2	2	1	2	2	2
308	3	2	1	1	38	2	2	2	4	1	2	0	2	4		2					2	1	297	1	0.9	2	1	4	4		1	2	2		2	2	1			0	4	2	1	2	2	1	2	2	2
310	3	2	1	1	38	2	2	2	1	1	2	1	1	1	1		41	2	1	3	2	1	173	1	6	1	1	4	4		1	2	2		1		1	1	1	1	1	2	1	2	2	1	2	1	2
311	3	2	1	1	46	2	2	3	1	1	2	1	1	1	1		60	2	2	3	2	1	339	1	0.9	1	1	4	4		1	2	2		1		1	1	1	1	1	1	1	2	2	1	2	1	2
312	3	2	1	1	44	2	2	3	6	1	2	1	1	6		1	42	2	2	3	2	1	500	1	9	2	1	1	1		1	2	1	24	1		1	1	1	1	2	1	1	2	2	1	2	1	2
313	3	2	1	1	38	3	2	3	3	1	2	1	0	3		1	38	2	1	3	2	1	230	1	1	1	1	2	2		2	2	1	24	1		1	1	1	1	2	1	1	2	2	1	2	1	2
314	3	2	1	1	27	2	2	3	1	1	1	1	1	1	1		35	2	2	3	1	1	370	1	1	1	1	2	2		2	2	1	24	1		1	1	1	1	3	1	1	2	2	1	2	1	2
315	3	2	1	1	42	2	2	2	4	1	1	1	1	4		2					1	1	441	1	5	2	1	4	3	1	2	2	1		2	2	2			0	3	2	1	2	2	1	1	2	2
316	3	2	1	1	40	2	2	4	1	1	2	1	1	1	1		43	2	2	2	2	1	676	1	7	2	1	2	2		1	2	2	24	1		1	1	1	1	2	1	1	2	1	1	1	2	2
317	3	2	1	1	45	2	2	2	4	1	2	1	1	4		1	41	3	1	1	2	1	231	1	2	2	1	6	6		2	2	1	36	1		1	1	1	1	4	2	1	2	1	1	1	2	2
319	3	2	1	1	35	2	2	2	1	1	2	1	1	1	1		41	2	2	1	2	1	187	1	8	2	1	3	3		1	2	1	48	1		1	1	1	1	2	1	1	2	2	1	2	2	2
321	3	2	1	1	41	2	2		1	1	2	1	1	1	1		34	2	2	2	2	1	318	1	2	2	1	4	4		1	2	2		1		1	1	1	1	3	2	1	2	1	1	2	2	2
322	3	2	1	1	34	2	2	3	1	1	1	1	1	1	1		41	2	2	2	1	1	408	1	1	2	1	4	4		1	2	1	36	1		1	1	1	1	2	1	1	2	1	1	1	1	2
323	3	2	1	1	26	3	2	3	1	1	2	1	1	1	1		32	3	2	3	2	1	586	2		1	1	1	1		1	2	2	24	1		1	1	1	1	3	1	1	2	2	1	2	1	2
324	3	2	1	1	44	2	2	3	1	1	2	1	1	1	1		62	3	2	2	2	1	332	1	4	2	1	5	5		2	2	2		1		1	1	1	1	2	2	1	2	1	1	1	2	2
326	3	2	1	1	39	2	2	4	1	1	1	1	1	1	1		35	2	1	2	1	1	660	1	2	2	1	1	1	3	2	2	2		1		1	1	2	1	2	2	1	2	2	1	1	2	2
327	3	2	1	1	47	2	2	2	1	1	1	1	1	1			51	2	2	3	1	1	580	1	4	2	1	7	7	1	1	2	2		1		1	1	1	1	1	1	1	2	2	1	2	1	2
333	3	2	1	1	34	2	2	2	1	1	1	1	1	1	1		40	2	2	3	1	1	648	1	2	2	1	4	4		1	2	2	36	1		1	1	1	1	1	1	1	2	2	1	2	2	2
336	3	2	1	1	42	2	2	2	6	1	2	1	1	6		1		2	1	1	2	1	101	1	12	2	1	2	2		1	2	2		1		1	1	1	1	2	1	1	2	2	1	2	2	2
339	3	2	1	1	48	2	2	2	6	1	2	1	0	6		1	60	2	1	1	2	1	374	2		1	1	4	4	1	2	2	2		1		1	1	2	1	2	2	1	2	1	1	1	2	2
340	3	2	1	1	25	2	2	4	1	1	1	1	1	1			26	2	1	3	1	1	595	1	4	2	1	3	3		2	2	1	60	1		1	1	2	1	3	2	1	2	2	1	1	2	2
342	3	2	1	1	33	1	2	2	6	1	2	1	1	6		2					2	2		1	2	2	1	7	7		1	2	2		2	2	2			0	1	2	1	2	2	2	2	2	2
343	3	2	1	1	46	2	2	2	1	1	2	1	1	1	1		50	2	2	2	2	1	98	1	1	1	1	2	2		1	2	2		1		2	2		1	2	2	1	2	2	1	2	2	2
344	3	2	1	1	45	2	2	2	1	1	1	1	1	1	1		54	2	2	3	1	1	719	1	3	2	1	6	6		2	2	2		1		1	1	2	1	2	2	1	2	2	1	2	2	2
346	3	2	1	1	35	2	2	3	1	1	2	1	1	1	1		51	2	2	3	2	1	496	1	4	2	1	6	5	1	1	2	1	84	1		1	1	1	1	1	1	1	2	1	1	2	2	2
347	3	2	1	1	22	2	2		4	2	2	1	1	4		2					2	1	391	1	2	2	2					2	2	24	2		1			1	1	1	1	2	2	2	2	2	2
348	3	2	1	1	47	2	2	3	4	1	2	1	0	4		2					2	1	425	1	4	2	1	2	2		1	2	2		2	2	1			0	2	1	1	2	2	1	2	2	2
351	3	2	1	1	40	2	2	3	4	1	2	1	1	4		2					2	1	322	1	2	2	1	3	3		2	2	2		2	1	1			1	3	2	1	2	2	1	2	2	2
352	3	2	1	1	40	2	2	2	6	1	2	0	2	6		2					2	1	408	1	4	2	1	2	2		2	2	2		2	2	2			0	4	2	1	2	2	1	1	1	2
353	3	2	1	1	44	2	2	3	1	1	2	1	1	1	1		47	2	2	3	2	1	679	1	1	2	1	6	5	1	2	2	2		1		2	2		1	2	2	1	2	2	1	2	2	2
354	3	2	1	1	46	2	2	3	6	1	2	0	2	6		2					2	1	511	1	3	2	1	2	2		1	2	2		2	2	1			0	1	1	1	2	2	1	2	2	2
355	3	2	1	1	30	2	2	4	3	1	2	1	1	3		1	31	3	1	2	2	1	809	1	7	2	1	2	2		1	2	2		2	2	1			1	1	1	1	2	2	1	2	2	2
356	3	2	1	1	47	2	2	3	1	1	2	1	0	1	1		51	2	2	3	2	1	47	1	1	1	1	3	3		1	2	2		1		1	1	1	1	1	1	1	2	2	1	2	1	2
357	3	2	1	1	36	2	2	3	6	1	2	1	1	6		1	58	2	1	3	2	1	354	1	3	2	1	2	2		1	2	1	24	1		1	1	1	1	2	1	1	2	2	1	2	1	2
361	3	2	1	1	49	2	2	2	1	1	2	1	1	1	1		49	2	2	2	2	1	408	1	5	2	1	4	1	2	2	2	2		1		1	1	1	1	4	1	1	2	2	1	1	1	2
364	3	2	1	1	43	2	2	2	4	1	2	1	1	4		1	48	2	2	2	2	1	804	1	7	2	1	5	3	2	1	2	2		1		1	1	2	1	2	2	1	2	2	1	1	2	2
366	3	2	1	1	34	2	2	3	1	1	1	1	1	1	1		42	2	1	1	1	1	408	1	4	2	1	4	4		1	2	1	24	1		1	1	2	1	2	1	1	1	1	1	1	1	2
367	3	2	1	1	31	2	2	3	1	1	2	1	1	1	1		50	2	1	1	2	1	408	1	9	1	1	4	4		2	2	2		1		1	2		1	3	2	1	2	2	1	1	1	2
368	3	2	1	1	28	2	2	3	1	1	2	1	1	1	1		35	2	1	3	2	1	512	1	7	2	1	5	5		1	2	2		1		1	1	2	1	4	1	1	2	2	1	1	1	2
369	3	2	1	1	33	2	2	2	4	1	2	1	1	4		2					2	1	251	1	6	2	1	3	3		2	2	2		1		1	1	1	1	5	1	1	2	2	1	2	2	2
370	3	2	1	1	49	2	2	2	1	1	1	1	1	1	1		53	2	2	3	1	1	389	1	9	2	1	6	6	1	1	2	2		1		1	1	2	1	1	2	1	2	2	1	1	1	2
371	3	2	1	1	36	2	2	3	1	1	2	1	1	1	1		42	2	2	3	2	1	634	1	16	2	1	4	1	3	1	2	1	24	1		1	1	1	1	1	1	1	2	2	1	1	2	2
372	3	2	1	1	48	2	2	2	6	1	2	1	1	6		1	62	3	1	3	2	1	164	1	8	2	1	4	4		2	2	2		1		1	1	1	1	4	1	1	2	2	1	1	1	2
373	3	2	1	1	36	2	2	2	1	1	2	1	1	1	1		45	2	2	3	2	1	420	1	11	2	1	4	3	1	1	2	1	24	1		2			1	1	2	1	2	2	1	2	1	2
374	3	2	1	1	39	2	2	3	3	1	1	1	1	3		1	37	2	2	3	1	1	1100	1	6	2	1	2	2	1	2	2	2		1		1	1	1	1	8	1	1	2	2	1	1	1	2
375	3	2	1	1	40	2	2	3	3	1	1	1	1	3		1	50	2	1	3	1	1	401	1	2	2	1	4	4		2	2	2		1		1	1	1	1	6	1	1	2	2	1	1	1	2
376	3	2	1	1	46	2	2	4	6	1	2	0	2	6		2					2	1	764	1	6	2	1	5	5	1	1	2	2		2	2	2			0	3	2	1	2	2	1	2	2	2
377	3	2	1	1	34	2	2	2	3	1	1	1	1	3		1	35	2	1	3	1	1	103	1	8	2	1	1	1		1	2	2		1		1	1	1	1	5	1	1	2	2	1	1	1	2
378	3	2	1	1	40	2	2	2	4	1	1	1	1	4		2					1	1	194	1	7	2	1	5	5		2	2	2		2	2	2			0	3	2	1	2	2	1	1	1	2
379	3	2	1	1	28	2	2	3	3	1	1	1	1	3	1	1	29	3	2	3	1	1	249	1	4	2	1	1	1		1	2	2		1		2			2	6	2	1	2	2	1	1	1	2
380	3	2	1	1	29	2	2	4	1	1	1	1	1	1	2		32	2	2	3	1	1	388	1	5	2	1	1	1		1	1	1		1		1	1	2	1	4	2	1	2	2	1	2	1	2
381	3	2	1	1	42	2	2	2	6	1	2	1	1	6		2					2	1	580	1	8	2	1	4	4		2	2	2		2	2	2			0	2	2	1	2	2	1	2	1	2
382	3	2	1	1	34	2	2	2	4	1	1	1	1	4		1	38	2	1	1	1	1	685	1	6	2	1	3	3		2	2	2		1		1	1	2	1	5	1	1	2	2	1	1	1	2
383	3	2	1	1	35	2	2	3	1	1	1	1	1	1	1		40	3	1	1	1	1	710	1	10	2	1	3	2	1	1	2	1	24	1		1	1	2	1	3	2	1	2	2	1	1	1	2
384	3	2	1	1	32	2	2	3	3	1	1	1	1	3	1	1	35	2	1	1	1	1	424	1	5	2	1	2	2		2	2	2		1		1	1	2	1	5	1	1	2	2	1	1	1	2
385	3	2	1	1	42	2	2	2	6	1	2	1	1	6		2					2	1	441	1	6	2	1	4	4		2	2	2		2	2	1			0	3	2	1	2	2	1	1	1	2
386	3	3	1	1	34	2	2	3	1	1	2	1	1	1	1		50	4	2	2	2	1	875	1	4	2	1	3	2	1	1	2	1	36	1		1	1	1	1	3	1	1	2	2	1	2	2	2
387	3	3	1	1	38	2	2	2	1	1	1	1	1	1	1		60	3	1	3	1	2		1	3	2	1	3	3		1	2	2		1		1	1	1	1	2	1	1	2	2	1	2	2	2
388	3	3	1	1	30	2	2	3	6	1	1	1	1	6		2					1	1	994	1	2	2	1	2	2		2	2	1	60	2	1	1			1	3	1	1	2	2	1	2	2	2
390	3	3	1	1	36	2	2	3	4	1	1	1	1	4		1	30	2	1	3	1	1	879	1	8	2	1	2	2		2	2	2		1		1	1	1	2	3	1	1	2	2	1	1	1	2
392	3	3	1	1	36	2	2	2	6	1	2	0	2	6		2					2	1	562	1	4	2	1	2	2		1	2	2		2	2	1			0	1	2	1	2	2	1	2	1	2
393	3	3	1	1	38	2	2	2	4	1	2	1	0	4		1	40	2	1	3	2	1	515	1	1	2	1	1	1		1	2	2		2	2	1			1	3	1	1	2	2	1	1	1	2
394	3	3	1	1	40	2	2	2	4	1	2	1	0	4		2					2	1	103	1	1	2	1	5	4		1	2	2		2	1	2	2		1	5	2	1	2	2	1	2	2	2
396	3	3	1	1	48	2	2	3	1	1	2	1	1	1	1		53	2	1	1	2	1	672	2		1	1	4	4		1	2	2		1		2	2		1	3	2	1	2	2	1	2	2	2
397	3	3	1	1	44	2	2	2	4	1	2	1	0	4		2					2	1	170	1	1	2	1	4	4		2	2	2		2	1	2	2		1	3	2	1	2	2	1	2	2	2
398	3	3	1	1	38	2	2	2	6	1	2	1	0	6		2					2	2		2		1	1	5	5		1	2	2		1		2	2		2	10	2	1	2	2	1	2	2	2
400	3	3	1	1	47	2	2	2	6	1	2	0	2	6		2					2	1	315	1	1	1	1	2	2		2	2	2		2	2	2			0	3	2	1	2	2	1	2	1	2
401	3	3	1	1	40	3	1		6	1	2	0	2	6		2					2	1	507	1	3	2	1	1	1		1	2	2		2	2	2			0	3	2	1	2	2	1	2	1	2
402	3	3	1	1	25	2	2	2	1	1	1	1	1	1	1		35	2	3	3	1	1	477	1	0.9	2	1	3	3		2	2	2	60	1		1	1	1	1	2	1	1	2	2	1	2	1	2
403	3	3	1	1	30	2	2	3	6	1	1	1	1	6		1	45	2	3	3	1	1	129	1	0.9	1	1	2	2		1	2	2	36	1		1	1	1	1	2	1	1	2	2	1	2	1	2
404	3	3	1	1	45	2	2	3	4	1	2	1	1	4		1	47	2	3	3	2	1	577	1	7	2	1	2	2		2	2	2		1		1	1	1	1	2	1	1	2	2	1	2	1	2
405	3	3	1	1	32	2	2	3	1	1	1	1	1	1	1		38	2	2	3	1	1	471	1	1	1	1	2	2		1	2	1	48	1		1	1	1	1	1	1	1	2	2	1	2	1	2
406	3	3	1	1	34	2	2	2	1	1	2	1	1	1	1		37	2	2	3	2	1	1186	1	5	2	1	2	2		1	2	2		1		1	1	1	1	2	1	1	2	2	1	2	1	2
407	3	3	1	1	36	2	2	2	1	1	2	1	1	1	1		38	2	2	3	2	1	449	1	6	2	1	5	4	1	1	2	1	60	1		1	1	1	1	1	1	1	2	2	1	2	1	2
408	3	3	1	1	38	2	2	3	1	1	2	1	1	1	1		42	2	2	3	2	1	376	1	1	2	1	4	4		2	2	1	36	1		1	1	1	1	2	1	1	2	2	1	2	1	2
409	3	3	1	1	22	3	2	2	1	1	1	1	1	1	1		30	3	2	3	1	1	392	1	1	1	1	2	2		1	1	1		1		1	1	2	1	2	1	1	2	2	1	2	1	2
410	3	3	1	1	24	3	2	3	1	1	2	1	0	1	1		29	3	2	3	2	1	500	2		1	1	1	1		1	2	1	36	1		1	1	1	1	2	1	1	2	2	1	2	1	2
414	3	3	1	1	49	2	2	4	1	1	2	1	1	1	1		50	2	2	2	2	1	728	1	4	2	1	6	6		1	2	2		1		1	1	1	1	1	2	1	2	2	1	2	2	2
418	3	3	1	1	20	3	2		3	2	2	1	0	3		1	26	3	2	2	2	1	254	1	0.9	2	2					2	1	12	1		1	1	2	1	1	2	1	2	2	1	1	1	2
420	3	3	1	1	40	2	2	3	3	1	2	1	0	3		1	40	2	1	3	2	1	38	1	0.9	2	1	2	2		2	2	2		2	2	1			0	5	2	1	2	2	1	2	1	2
422	3	3	1	1	48	2	2	2	3	1	2	1	1	3		1	50	2	2	3	2	1	770	1	3	2	1	5	5		2	2	2		1		1	1	1	1	3	1	1	2	2	1	2	1	2
424	3	3	1	1	42	3	2	4	1	1	2	1	1	1	1		44	2	2	1	2	1	136	1	1	2	1	4	4		1	2	2		1		1	1	1	1	2	1	1	2	2	1	1	1	2
426	3	3	1	1	34	2	2	3	4	1	2	1	1	4		1	42	2	1	1	2	1	262	1	1	2	1	1	1		1	2	1		2	2	2			1	3	2	1	2	2	1	1	1	2
427	3	3	1	1	49	2	2	2	4	1	2	1	1	4		1	48	2	2	2	2	1	918	1	28	2	1	1	1		1	2	2		1		1	1	1	1	45	1	1	2	2	1	1	1	2
428	3	3	1	1	42	2	2	2	1	1	2	1	1	1	1		52	3	2	3	2	1	443	1	4	2	1	3	3	1	1	2	2		1		1	1	1	1	1	1	1	2	2	1	2	1	2
429	3	3	1	1	38	3	1		4	1	2	1	1	4		1	38	3	2	3	2	1	1435	1	7	2	1	3	3		1	2	1	36	1		1	1	1	1	2	1	1	2	2	1	2	1	2
430	3	3	1	1	35	2	2	2	1	1	1	1	0	1	1		37	2	2	3	1	1	270	2		2	1	1	1		2	1	1		1		1	1	2	1	2	1	1	2	2	1	2	1	2
431	3	3	1	1	25	2	1		3	2	2	1	0	3		1	32	3	2	3	2	1	22	1	1	2	2					2	1	36	1		1	1	1	1	2	1	1	2	2	1	2	1	2
432	3	3	1	1	46	2	2	3	4	1	2	1	0	4		1	51	2	2	3	2	1	278	1	2	1	1	4	4		1	2	2		1		1	1	1	1	2	1	1	2	2	1	2	1	2
434	3	3	1	1	42	2	2	3	1	1	2	1	1	1	1		47	2	2	3	2	1	350	1	1	1	1	3	3		2	2	2	60	1		1	1	1	1	2	1	1	2	2	1	2	1	2
436	3	3	1	1	39	2	2	4	4	1	1	1	1	4		2					1	1	673	1	1	1	1	5	5		2	2	2		1		1	2		1	4	2	1	2	2	1	1	1	2
439	3	3	1	1	25	2	2	4	6	1	1	1	0	6		1		3	2	2	1	1	542	1	1	1	1	1	1		1	2	1	12	1		1	1	1	1	3	2	1	2	2	1	1	1	2
440	3	3	1	1	39	4	1		4	2	2	0	2	4		2					2	1	155	1	6	1	2					2	2		2	2	1			0	3	2	1	2	1	1	1	1	1
442	3	3	1	1	41	2	2	2	6	1	2	1	0	6		2					2	1	824	1	2	2	1	5	2	3	1	2	2		2	2	1			0	2	2	1	2	2	1	2	2	2
443	3	3	1	1	45	2	2	3	4	1	2	1	0	4		2					2	1	411	1	4	2	1	3	3		2	2	2		2	2	1			0	2	2	1	2	2	1	2	2	2
444	3	3	1	1	46	2	2	2	4	1	2	1	1	4		2					2	1	825	1	8	2	1	5	5		2	2	2		2	2	2			0	3	2	1	2	2	1	2	2	2
445	3	3	1	1	35	2	2	2	1	1	1	1	1	1	1		47	2	2	2	1	1	331	1	3	2	1	2	2		1	2	2		1		1	1	2	1	1	2	1	2	2	1	2	2	2
448	2	2	1	1	46	2	1		3	1	2	0	2	3		2					2	1	501	1	9	2	1	2	2		2	2	2		2	2	2			0	3	2	1	2	2	1	2	1	2
449	2	2	1	1	26	2	2	3	1	1	1	1	0	1	1		24	2	3	3	1	1	733	2		1	1	2	2		2	2	1	24	1		1	1	1	1	2	1	1	2	2	1	2	1	2
450	2	2	1	1	40	2	2	4	4	1	1	1	0	4		1	36	2	3	3	1	1	450	1	9	2	1	3	3		2	2	2		1		1	1	1	1	2	1	1	2	2	1	2	1	2
452	2	2	1	1	40	2	2	2	4	1	1	1	1	4		2					1	1	215	1	3	1	1	2	2		1	2	2		2	2	1			0	1	2	1	2	2	1	2	1	2
454	2	2	1	1	39	2	2	3	6	1	1	0	2	6		2					1	1	496	2		1	1	5	5	1	2	2	2		2	2	2			0	3	2	1	2	2	1	2	1	2
456	2	2	1	1	37	2	2	2	3	1	2	1	0	3		1	35	3	3	3	2	1	309	1	1	1	1	2	2		1	1	1		1		1	1	1	1	1	1	1	2	2	1	2	1	2
457	2	2	1	1	37	2	2	3	6	1	2	1	1	6		2					2	1	189	1	7	1	1	1	1		1	1	1		1		1	1	1	1	4	2	1	2	2	1	2	1	2
458	2	2	1	1	43	2	2	2	4	1	2	1	1	4		1	50	2	3	3	2	1	439	1	4	1	1	2	1	1	1	2	2		1		1	1	1	1	2	1	1	2	2	1	2	1	2
459	2	3	1	1	46	2	2	2	5	1	1	1	0	5		2					1	1	169	1	5	1	1	1	1		1	2	2		2	2	2			0	3	2	1	2	2	1	2	2	2
460	2	3	1	1	44	2	2	2	1	2	1	1	1	1	1		58	2	2	3	1	1	59	1	12	2	2	3	0	3	1	2	1	12	1		1	1	1	1	1	1	1	2	2	2	2	2	2
462	2	3	1	1	46	2	1		1	1	2	1	1	1	1		51	2	2	3	2	1	779	1	9	2	1	1	1		1	2	2		1		1	1	1	1	4	1	1	1	2	1	2	1	2
463	2	3	1	1	39	2	2	3	6	1	2	1	1	6		2					2	1	185	1	8	2	1	4	4		1	2	2		2	2	2			0	1	2	1	2	2	1	2	2	2
465	2	2	1	1	49	2	2	4	3	1	2	0	2	3		2					2	1	309	1	8	2	1	2	2		1	2	2		2	2	1			0	1	1	1	2	2	1	2	2	2
466	2	2	1	1	47	2	2	2	4	1	2	1	0	4		2					2	1	902	1	7	1	1	4	4		1	2	2		2	2	2			0	2	2	1	2	2	1	2	2	2
467	2	2	1	1	46	2	2	2	3	1	2	1	0	3		1	52	2	1	1	2	2		1	0.9	1	1	3	2	1	2	2	1	12	1		2	2		1	3	2	1	2	2	1	1	2	2
469	2	2	1	1	35	2	2	3	4	1	2	1	1	4		2					2	1	318	1	4	2	1	2	2		2	2	2		2	2	2			0	2	2	1	2	2	1	2	2	2
470	2	2	1	1	24	2	2	3	1	1	1	1	1	1	1		34	2	2	3	1	1	354	1	1	1	1	1	1		1	1	1		1		1	1	2	1	2	1	1	2	2	1	2	2	1
471	2	2	1	1	39	2	2	2	1	1	2	1	1	1	1		49	2	2	2	2	1	342	1	6	1	1	4	4			1	1		1		1	2		1	4	2	1	2	2	1	2	2	2
474	2	2	1	1	35	2	2	4	1	1	1	1	1	1	1			2	1	3	1	1	157	1	2	2	1	4	4	1	2	2	2		2	2	1			1	2	2	1	2	2	1	2	2	2
475	2	2	1	1	45	2	2	2	6	1	2	1	0	6		2					2	1	500	1	9	2	1	3	3		1	2	2		2	2	2			0	2	2	2
476	2	2	1	1	28	2	2	2	4	1	1	1	0	4		1	28	2	2	3	1	2		1	2	2	1	3	3		2	2	2		1		1	1	2	1	4	2	1	2	2	1	2	2	2
477	2	2	1	1	31	2	2	1	1	1	1	1	1	1	1		52	2	2	3	1	2		1	1	2	1	3	2	1	1	2	2		1		1	1	1	1	1	1	1	2	2	1	2	2	2
479	2	2	1	1	43	2	2	2	6	1	2	1	0	6		2					2	1	553	1	5	2	1	1	1		1	2	2		2	2	2			0	1	2	1	2	2	1	2	1	2
480	2	2	1	1	40	2	2	2	6	1	2	1	0	6		2					2	1	361	1	6	2	1	4	4		1	2	2		2	2	2			0	1	2	1	2	2	1	2	2	2
482	1	1	4	1	43	2	2	3	6	1	2	1	1	6		1	42	2	2	2	2	1	475	1	9	1	1	6	5	1	2	2	2		1		1	1	1	1	2	1	1	2	2	1	2	2	2
484	1	1	4	1	45	2	1		1	1	2	1	1	1	1		47	3	2	2	2	1	350	1	5	1	1	2	2		1	2	2		1		1	1	1	1	4	1	1	2	2	1	2	2	2
485	1	1	4	1	35	2	2	2	3	1	2	1	0	3		1	45	2	1	2	2	1	366	2		1	1	1	1		1	2	1	24	1		1	1	1	1	2	1	1	2	2	1	2	2	2
486	1	1	4	1	43	2	2	2	4	2	1	1	0	4		1	44	2	1	1	1	1	313	1	1	2	2					1	1		1		2	2		1	2	2	2
487	1	1	4	1	35	2	2	2	1	1	1	1	1	1	1			2	2	2	1	1	283	1	5	1	1	4	4	1	2	2	2		1		2	2		1	4	2	1	2	2	1	2	2	2
488	2	3	1	1	35	1	2	1	1	1	1	1	1	1	1		34	2	1	3	1	1	323	1	10	1	1	2	2		1	2	2		2	2	2			1	2	2	1	2	2	1	1	2	2
489	2	3	4	1	44	2	2	3	4	1	1	1	1	4		2					1	1	399	1	3	1	1	3	3		1	2	2		2	2	2			0	2	2	1	2	2	1	2	2	2
492	2	3	1	1	47	2	2	2	4	1	2	1	1	4		1		2	3	3	2	1	222	1	2	1	1	2	2		1	2	2		1		2	2		1	20	2	1	2	2	1	2	1	2
493	2	3	1	1	40	3	2	2	3	1	2	1	0	3	1	1	46	2	2	3	2	2		1	2	1	1	3	3		2	2	1	60	1		2	2		1	3	1	1	2	2	2	2	2	2
495	2	3	1	1	40	2	2	3	4	1	1	1	1	4		1	30	2	1	3	1	1	397	2		1	1	1	1		1	2	2		1		1	2		2	3	2	1	2	2	1	2	2	2
496	2	3	1	1	36	2	2	4	1	1	1	1	1	1	1		39	2	2	2	1	1	429	1	2	2	1	3	3		2	2	2		1		1	1	1	1	4	1	1	2	2	1	2	2	2
497	2	3	1	1	42	2	2	4	6	1	2	1	0	6		1		2	2	2	2	1	528	1	0.9	1	1	2	2		2	2	2		1		2	2		1	7	2	1	2	2	1	2	2	2
499	2	3	1	1	49	2	2	3	6	1	2	0	2	6		2					2	1	351	1	4	2	1	1	1		1	2	2		2	2	2			0	1	2	1	2	2	2	2	2	2
500	2	3	1	1	28	2	2	3	4	1	1	1	0	4	1	1	29	2	2	3	1	1	528	1	8	2	1	2	2		1	2	2		1		1	1	1	1	2	1	1	2	2	1	2	2	2
503	2	3	1	1	34	2	2	3	1	1	1	1	1	1	1		45	2	3	3	1	2		1	8	1	1	4	4		1	2	2		1		1	1	1	1	1	1	1	2	2	1	2	1	2
505	2	3	1	1	37	2	2	2	5	1	1	1	1	5		1	45	3	3	3	1	1	186	1	2	1	1	4	3	1	2	2	2		1		1	1	1	1	1	1	2
507	2	3	1	1	35	2	2	2	6	1	2	1	1	6		1	30	2	3	3	2	1	506	2		1	1	1	1		1	2	2		1		1	1	1	1	1	1	1	2	2	1	2	1	2
508	2	3	1	1	43	3	2	3	4	1	2	0	2	4		2					2	1	155	1	1	1	1	2	2		1	2	2		1		1	2		1	1	2	1	2	2	1	2	1	2
510	2	3	1	1	27	2	2	3	1	1	1	1	1	1	1		32	3	3	3	1	1	1226	1	1	2	1	2	2		1	2	1	36	1		1	2		1	1	2	1	2	2	1	2	1	2
511	2	3	1	1	42	2	2	3	6	1	2	1	0	6		2					2	2		1	8	2	1	3	3		1	2	2		2	2	2			0	3	2	1	2	2	1	2	1	2
512	2	3	1	1	47	3	2	3	3	1	2	0	2	3		2					2	1	150	1	8	1	1	4	3	1	1	2	2		2	2	2			0	5	2	1	2	2	1	2	1	2
513	2	3	1	1	45	2	2	1	1	1	2	1	0	1	1		55	3	3	3	2	1	205	1	4	1	1	4	4		2	2	2		2	2	2			0	4	2	2
514	3	2	1	1	38	2	2	4	5	1	1	1	0	5		1	50	2	1	3	1	1	370	1	5	2	1	3	3		2	2	2		2	1	1	1	1	1	5	1	1	2	2	1	2	2	2
515	3	2	1	1	49	2	2	2	5	1	2	1	1	5		2					2	1	368	1	2	2	1	6	6		1	2	2		2	2	2			0	1	2	1	2	2	1	2	2	2
516	3	2	1	1	18	3	2	5	3	2	2	0	2	3		2					2	1	291	1	4	2	2					2	1	132	2	2	2			0	0		2
517	3	2	1	1	22	2	2	2	2	1	1	1	1	2	1		28	2	2	2	1	1	335	1	5	1	1	2	2		2	1	1		1		2			2	4	2	1	2	2	1	2	2	2
518	3	2	1	1	38	2	2	2	5	1	3	1	0	5		2					3	1	411	1	1	2	1	6	6		2	2	2		2	2	2			0	2	2	1	2	2	1	2	2	2
519	3	2	1	1	43	2	2	2	6	1	2	1	1	6		2					2	1	425	1	2	1	1	4	4		2	2	2		2	1	1	1	1	2	4	1	1	2	2	1	2	2	2
520	3	2	1	1	29	2	2	2	6	1	2	1	0	6		2					2	1	603	1	7	2	1	2	2		2	2	2	24	2	2	1			0	3	1	1	2	2	1	2	2	2
521	3	2	1	1	48	2	2	2	1	2	2	1	1	1	1		50	2	2	3	2	2		1	5	1	2					2	1	12	1		1	1	2	1	3	1	1	2	2	1	2	2	2
522	1	3	1	1	49	2	2	2	6	1	2	1	0	6		1	50	3	2	3	2	1	392	1	2	2	1	4	4		1	2	2		2	2	2			0	2	2	1	2	2	3	2	2	2
523	1	3	1	1	38	2	2	3	1	1	2	1	1	1	1		48	3	2	3	2	1	553	2		1	1	4	4		1	2	2		1		1	1	1	1	2	1	1	2	2	1	2	2	2
524	1	3	1	1	45	2	2	3	3	1	2	1	0	3		1	45	3	2	3	2	1	389	1	2	2	1	2	2		1	2	2		1		1	1	1	1	5	1	1	2	2	1	2	2	2
525	1	3	1	1	43	2	2	4	1	1	2	1	1	1	1		48	2	2	2	2	1	594	1	0.9	1	1	4	4		2	2	2		1		2	2		1	50	1	1	2	2	1	2	2	2
526	1	3	1	1	42	3	1		1	1	1	1	1	1	1		45	3	2	3	1	1	450	1	8	1	1	2	2		1	2	2		2	1	1	1	1	1	2	1	1	1	2	1	2	2	2
527	1	3	1	1	44	3	2	3	4	1	2	1	1	4		2					2	1	78	1	7	1	1	3	1		2	2	2		2	2	2			0	3	2	1	2	2	1	2	2	2
530	1	3	1	1	38	2	2	2	5	1	2	1	1	5		2					2	1	444	1	7	2	1	5	5		2	2	2		2	2	1			0	2	2	1	2	2	1	2	2	2
531	1	3	1	1	49	2	2	2	1	1	2	1	0	1	1		52	2	2	1	2	1	833	1	8	2	1	6	6		1	2	2		2	2	1			0	1	2	1	2	2	1	2	1	2
534	1	3	1	1	37	1	2	2	3	2	2	1	1	3		1			2	3	2	2		1	4	2	2					1	1		2	1	2	2		1	2	2	2
535	1	3	1	1	37	2	2	3	3	1	2	1	1	3		1	60	2	1	3	2	2		1	1	2	1	2	1	1	2	2	1	144	1		2	2		1	2	2	1	2	2	2	1	2	2
536	1	3	1	1	31	2	2	5	3	1	1	1	0	3		2					1	2		2		2	1	1	1		1	2	2		1	2	2	2		1	3	2	1	2	2	1	2	2	2
537	1	3	1	1	35	2	2	3	1	1	2	1	1	1	1		45	2	1	3	2	2		1	3	1	1	4	4		2	2	2		1	2	1	2		5	10	2	1	2	2	1	2	2	2
538	1	3	1	1	37	2	2	3	1	1	1	1	1	1	1		45	2	2	2	1	1	411	1	9	1	1	2	2		1	2	2	24	1		1	1	1	2	2	1	1	2	2	2	2	2	2
539	1	3	1	1	44	2	1		1	2	3	1	1	1	1		50	4	1	3	3	2		1	6	2	2					2	1		1		2	2		3	3	2	1	2	2	1	1	2	2
540	1	3	1	1	33	2	2	2	1	1	1	1	0	1	1		36	2	2	2	1	1	293	1	1	2	1	3	3		1	2	2		1		1	1	1	1	1	1	1	2	2	1	2	2	2
541	1	3	1	1	36	2	2	4	4	1	1	1	1	4		2					1	1	350	1	7	1	1	3	3		2	2	2		2	2	1			0	3	1	1	2	2	2	2	1	2
542	1	3	1	1	37	3	2	3	4	1	2	1	0	4		1	39	2	2	3	2	1	104	1	2	1	1	2	2		1	2	1		2	1	1	2		1	1	1	1	2	2	2	2	2	2
543	1	3	1	1	39	2	2	3	6	1	2	0	2	6		2					2	2		1	2	1	1	2	2		1	2	2		2	2	1			0	2	2	1	2	2	1	1	2	2
544	1	3	1	1	40	2	2	2	1	1	2	1	1	1	1		35	3	2	3	2	2		1	3	1	1	3	3		1	2	2		2	1	2	2		1	4	2	1	2	2	2	2	2	2
545	1	3	1	1	44	2	2	3	1	1	2	1	1	1	1		45	2	2	2	2	1	811	1	4	2	1	3	3		1	2	2		1		1	1	1	1	2	1	1	2	2	1	2	2	2
546	1	3	1	1	28	3	2	3	3	1	2	1	1	3		1	35	3	2	1	2	2		1	0.9	1	1	1	1		1	2	1	24	2	1	1	1	2	2	8	1	1	2	2	1	1	2	2
547	1	3	1	1	32	2	2	3	3	1	2	1	1	3		2					2	1	463	1	1	2	1	4	4		1	2	2		2	1	1	1	1	1	2	1	1	2	2	3	2	2	2
548	1	3	1	1	30	2	2	5	3	1	2	1	1	3		2					2	2		1	4	2	1	1	1		1	2	1	24	1		1	1	1	1	6	1	1	2	2	1	1	2	2
549	1	3	1	1	45	2	2	2	1	1	2	1	1	1	1		57	2	2	3	2	1	65	1	1	2	1	4	4		1	2	2		2	2	2			0	1	2	1	2	2	1	2	2	2
550	1	3	1	1	22	3	2	5	3	2	2	1	0	3		1	24	3	1	1	2	2		1	7	2	2					2	1		2	1	1	1	1	1	1	1	1	2	2	2	2	2	2
551	1	3	1	1	33	2	2	2	3	1	2	1	0	3		1	30	3	1	3	2	2		1	7	2	1	3	3		2	2	2		2	1	2	2		1	3	2	1	2	2	2	2	1	2
552	1	3	1	1	29	2	2	4	3	2	2	1	0	3		1	30	4	3	2	2	2		2		2	2					2	2		1		1	2		1	4	2	1	2	2	2	2	1	2
553	1	3	1	1	32	2	2	4	1	1	1	1	1	1	1		40	2	2	1	1	2		1	0.9	2	1	2	2		2	1	1		1		2	2		1	3	2	1	2	2	2	1	2	2
554	1	3	1	1	39	2	2	3	1	1	2	1	1	1	1		33	2	2	3	2	2		1	2	2	1	4	4		1	2	2		1		2	2		1	4	2	1	2	2	1	2	1	2
555	1	3	1	1	27	2	2	3	2	1	2	1	0	2			30	2	2	3	2	2		1	4	2	1	1	1		1	2	2		1		1	1	2	2	1	1	1	2	2	1	2	2	2
556	1	3	1	1	29	2	2	4	1	2	2	1	0	1	1		30	2	2	3	2	1	232	1	7	2	2	2	0	2	2	2	1		1		2	2		1	5	2	1	2	2	2	2	2	2
557	1	3	1	1	42	3	2	4	1	1	2	1	0	1	1		56	3	2	3	2	1	197	1	5	2	1	5	5		1	2	2		1		1	1	2	1	2	2	1	2	2	1	2	2	2
559	1	3	1	1	44	2	2	3	1	1	1	1	1	1	1		51	2	2	3	1	1	318	1	9	1	1	5	5		1	2	2		1		1	1	2	1	5	1	1	2	2	2	2	1	2
560	1	3	1	1	32	3	1		3	2	2	1	1	3		1	37	4	2	3	2	1	27	1	0.9	2	2					2	2		1		1	1	1	1	4	1	1	2	2	2	2	2	2
561	1	3	1	1	38	2	2	2	1	1	2	1	1	1	1		39	2	2	3	2	1	312	1	4	1	1	4	4		1	2	2		1		1	1	1	1	3	1	1	2	2	1	2	2	2
563	1	3	1	1	36	1	2	3	3	2	2	0	2	3		2					2	2		1	6	2	2					2	2		1		1	2		1	2	1	1	2	2	2	2	2	2
565	1	3	1	1	40	2	2	3	6	1	2	1	1	6		2					2	1	488	1	9	2	1	1	1		1	2	2		2	1	1	2		1	4	2	1	2	2	2	2	2	2
566	1	3	1	1	27	2	2	5	3	1	1	1	0	3					2	2	1	1	474	1	4	1	1	2	2		2	2	2		1		1	1	1	1	5	1	1	1	2	1	2	2	2
567	1	3	1	1	41	2	2	2	1	1	1	1	1	1			52	2	2	3	1	2		1	7	2	1	5	5		2	2	2		1		1	1	1	1	3	2	1	2	2	1	2	2	2
568	1	3	1	1	33	2	1		3	2	1	0	2	3		2					1	2		1	6	2	2					2	2		2	1	1			1	6	1	1	2	2	1	1	2	2
569	1	3	1	1	34	2	2	2	1	1	2	1	1	1	1		44	3	2	2	2	1	400	1	2	2	1	2	2		1	1	1		2	1	1	1	2	1	2	1	1	2	2	1	2	1	2
570	1	3	1	1	25	2	2	4	1	1	1	1	0	1	2		25	3	2	2	1	1	314	2		1	1	1	1		1	2	2	48	2	2	1			0	3	1	1	2	2	1	1	2	2
571	1	3	1	1	32	2	1		1	1	2	1	1	1	1		35	3	2	2	2	1	350	1	4	2	1	3	3		2	2	2		1		1	1	2	1	2	2	1	2	2	1	2	2	2
572	1	3	1	1	36	2	1		2	1	2	1	0	2	1		43	2	2	2	2	1	463	2		1	1	2	2		1	2	1	12	1		2	2		1	3	2	1	2	2	1	2	2	2
573	1	3	1	1	42	2	2	2	1	1	2	1	0	1	1		36	2	2	3	2	1	800	1	1	2	1	4	4		2	2	2		2	1	1	1	2	1	3	1	1	2	2	1	2	1	2
574	1	3	1	1	25	2	2	3	1	1	2	1	0	1	1		23	3	2	2	2	1	592	1	0.9	1	1	2	2		2	2	1		1		2	2		1	6	2	1	2	2	1	1	2	2
575	1	3	1	1	33	2	2	3	1	1	2	1	1	1	1		37	2	2	3	2	1	534	1	1	2	1	3	3		1	2	2		1		1	1	1	1	1	1	1	2	2	1	1	1	2
576	1	3	1	1	23	3	2	4	1	1	1	1	1	1	1		28	2	2	3	1	1	263	1	1	2	1	1	1		1	2	2		1		1	1	2	1	2	2	1	2	2	1	1	2	2
577	1	3	1	1	41	2	2	2	1	1	1	1	1	1	1		51	2	3	3	1	1	179	1	1	1	1	6	4	2	1	2	2		1		1	1	1	1	3	1	1	2	2	1	2	1	2
578	1	3	1	1	39	2	2	2	1	1	1	1	0	1	1		45	2	2	3	1	1	369	1	5	1	1	2	2		1	2	1		1		1	1	1	1	3	1	1	2	2	1	2	2	2
579	1	3	1	1	22	2	2	2	3	2	2	0	2	3		2					2	2		1	1	1	2					2	1		2	2	1			0	3	1	1	2	2	1	2	2	2
580	1	3	1	1	22	2	2	3	3	1	2	1	0	3		1	28	2	2	3	2	2		2		2	1	1	1		1	2	1	60	1		1	2		2	2	2	1	2	2	1	2	2	2
581	1	3	1	1	33	3	2	3	2	1	2	1	1	2	2		35	3	1	3	2	1	77	1	1	2	1	1	1		1	2	1		1		2	2		2	5	2	1	2	2	1	2	2	2
583	1	3	1	1	27	3	2	5	1	1	1	1	1	1	1		27	3	3	3	1	1	736	2		1	1	3	3	1	2	2	2		1		1	1	1	1	3	1	1	2	2	1	2	2	2
584	1	3	1	1	49	2	2	2	4	1	3	1	1	4		2					3	1	407	1	5	2	1	7	7		2	2	2		2	2	1			0	10	1	1	2	2	1	2	2	2
585	1	3	1	1	45	1	2	3	3	2	2	0	2	3		2					2	2		1	10	2	2					2	2		2	2	2			0	3	2	1	2	2	1	2	2	2
586	1	3	1	1	46	2	2	2	4	1	3	1	0	4		1	46	2	2	3	3	1	562	1	3	2	1	4	4		2	2	2		2	1	1	2		1	3	2	2
587	1	3	1	1	34	2	2	2	6	1	1	1	0	6		2					1	1	694	1	6	2	1	3	3		1	2	2		2	2	2			0	3	2	1	2	2	1	2	2	2
588	1	3	1	1	46	2	2	2	4	1	1	1	0	4		1	48	2	1	3	1	2		1	1	2	1	3	3		1	1	1		2	2	2			0	5	2	1	2	2	2	2	1	2
589	1	3	1	1	35	2	2	2	2	1	2	1	1	2			37	2	1	3	2	1	510	1	6	2	1	3	3		1	2	2		1		1	2	2	1	1	2	1	2	2	2	2	2	2
590	1	3	1	1	47	2	2	2	4	1	2	0	2	4		2					2	1	99	2		1	1	3	3		2	2	2		2	2	2			0	10	2	1	2	2	2	2	2	2
591	1	3	1	1	34	2	2	2	1	1	2	1	1	1	1		39	2	2	3	2	1	360	1	7	2	1	4	4		2	2	2		1		1	2		2	15	2	1	2	2	1	2	2	2
592	1	3	1	1	45	3	2	3	6	1	2	1	1	6		1	53	3	1	3	2	1	284	1	7	2	1	3	2	1	2	2	2		1		1	1	1	1	5	1	1	2	2	1	2	2	2
593	1	3	1	1	40	2	2	2	1	1	2	1	1	1	1		50	2	2	3	2	2		1	6	2	1	6	5		1	2	2		1		1	2		1	2	2	1	2	2	1	2	2	2
594	1	3	1	1	24	3	2	2	6	1	2	1	0	6		2					2	1	498	2		1	1	1	1		1	2	2		2	2	2			0	1	2	1	2	2	1	2	2	2
596	1	3	1	1	47	2	1		1	1	2	1	1	1	1		53	3	2	3	2	1	297	1	8	1	1	5	5		2	2	2		1		1	1	1	1	5	1	1	2	2	1	2	2	2
597	1	3	1	1	26	3	2	3	6	1	2	1	1	6		2					2	1	367	1	5	2	1	1	1		1	2	2		2	2	1			0	3	1	1	2	2	2	2	2	2
599	1	3	1	1	46	3	2	3	5	1	3	1	0	5		1	47	3	2	3	3	1	134	1	12	1	1	1	1		1	2	2		2	1	1	1	1	1	3	1	2
600	2	3	1	1	42	2	2	2	6	1	2	0	2	6		2					2	1	762	1	3	2	1	3	3		1	2	2		2	2	1			0	2	1	1	2	2	1	2	2	2
601	2	3	1	1	31	2	2	2	3	2	1	0	2	3		2					1	2		1	7	2	2					2	2		2	2	1	1	1	1	2	1	1	2	2	1	2	2	2
602	2	3	1	1	45	2	2	1	4	1	1	1	0	4		2					1	1	312	1	1	1	1	3	3		2	2	2		2	2	2			0	4	2	1	2	2	1	2	2	2
603	2	3	1	1	44	2	2	3	1	1	1	1	0	1	1		45	2	1	3	1	1	451	1	5	1	1	3	3		1	2	2		2	2	2			0	2	2	1	2	2	1	2	2	2
606	2	3	1	1	29	2	2	1	1	1	1	1	0	1	1		36	2	1	3	1	1	579	1	4	2	1	3	3		1	2	2		1		2	1	1	1	1	2	1	2	2	1	2	2	2
607	2	3	1	1	31	2	2	5	4	1	2	1	0	4		2					2	1	285	1	1	1	1	5	4	1	1	2	2		2	2	1			0	4	2	1	2	2	2	2	2	2
609	2	3	1	1	41	2	2	3	1	1	2	1	1	1	1		43	2	2	3	2	1	109	1	1	1	1	4	4		2	2	2		1		1	1	1	1	3	1	1	2	2	1	2	2	2
611	2	3	1	1	48	2	2	3	4	2	2	1	0	4		1			3	3	2	1	112	1	0.9	2	2					2	2		1		1	1	1	1	2	1	1	2	2	1	2	2	2
612	2	3	1	1	49	2	2	2	6	1	2	0	2	6		2					2	1	142	1	2	1	1	6	5	1	2	2	2		1		2	2		1	10	2	2
613	2	3	1	1	43	2	2	2	1	1	2	1	1	1	1			2	1	3	2	1	322	1	3	1	1	1	1		1	2	2		1		1	1	1	1	2	1	1	2	1	1	2	2	2
615	2	3	1	1	48	2	2	5	4	1	2	1	1	4		1	80	2	1	1	2	1	385	1	2	1	1	4	4		2	2	2		1		1	2		1	5	2	1	1	2	1	2	1	2
617	2	3	1	1	46	2	2	3	1	1	2	1	0	1	1		50	2	2	1	2	1	534	1	1	1	1	1	1		1	2	2		1		2	2		1	1	2	1	2	2	1	2	2	2
618	2	3	1	1	48	2	2	2	3	1	2	0	2	3		2					2	1	286	1	4	2	1	1	1		1	2	2		2	1	2	2		1	6	2	2
619	2	3	1	1	37	1	2	4	4	1	2	1	1	4		2					2	2		1	3	2	1	6	4	2	1	2	2		2	2	1			1	1	1	1	2	1	1	2	2	2
620	2	3	1	1	30	3	2	3	3	1	2	1	1	3		1	43	3	3	3	2	1	215	1	1	2	1	1	1		1	2	2		2	1	1	1	1	1	4	1	1	2	2	2	2	2	2
621	2	3	1	1	28	2	2	2	1	1	2	1	1	1			30	2	3	3	2	1	562	2		1	1	3	3		2	1	1		2	1	2	2		1	5	2	1	2	2	1	2	2	2
622	2	3	1	1	46	2	2	3	4	1	2	1	0	4		2					2	1	306	1	1	2	1	7	5	2	1	2	2		2	1	2	2		1	1	2	1	2	2	1	2	2	2
624	2	3	1	1	36	4	1		1	1	2	1	1	1	2		40	4	2	2	2	1	198	1	1	1	1	3	2	1	2	2	2		1		1	1	1	1	5	1	1	1	1	1	1	1	1
625	2	3	1	1	37	2	2	2	1	1	2	1	1	1	1			2	1	2	2	1	240	1	2	2	1	3	3		1	2	2		1		2	2		1	1	2	1	2	2	1	2	2	2
626	2	3	1	1	49	2	2	2	6	1	2	0	2	6		2					2	1	108	1	2	2	1	5	5		1	2	2		2	2	2			0	1	2	1	2	2	1	2	2	2
627	2	3	1	1	18	3	2		3	2	2	0	2	3		2					2	2		1	1	1	2					2	1	120	2	2	2			0	3	2	1	2	2	1	2	2	2
628	2	3	1	1	40	2	2	3	6	1	2	1	0	6		2					2	1	473	1	4	2	1	6	6		2	2	2		2	2	2			0	2	2	1	2	2	1	2	2	2
629	2	3	1	1	32	2	2	3	4	1	1	1	1	4		2					1	2		2		2	1	2	2		2	2	2		2	2	2			0	1	2	1	1	2	1	2	1	2
630	2	3	1	1	48	2	2	3	5	1	1	1	0	5		2					1	1	247	1	1	1	1	3	3		2	2	2		2	2	2			0	3	2	1	2	2	1	2	2	2
631	2	3	1	1	25	2	2	1	1	1	1	1	1	1	1		30	3	2	3	1	1	268	1	0.9	2	1	2	2		1	2	2		1		1	1	1	1	1	1	1	2	2	1	2	2	2
632	2	3	1	1	44	2	2	2	4	1	1	1	1	4		2					1	2		1	4	1	1	3	2	1	2	2	2		2	2	2			0	3	2	1	2	2	1	2	2	2
634	2	3	1	1	40	2	2	4	1	1	2	1	1	1	1		42	2	2	3	2	1	73	1	1	1	1	4	4		1	2	2		1		1	1	1	1	1	1	1	1	2	1	2	1	2
635	2	3	1	1	28	2	2	2	1	1	3	1	0	1	1		31	2	3	3	3	1	653	1	2	2	1	3	3		1	2	2		1		1	1	1	1	3	1	1	2	2	1	2	1	2
636	2	3	1	1	27	2	2	3	1	1	1	1	1	1	1		27	3	3	3	1	1	205	1	0.9	2	1	2	1	1	2	1	1		1		2	2		1	6	2	1	2	2	1	2	1	2
638	2	3	1	1	47	1	2	2	4	1	2	1	1	4		2					2	1	397	1	4	2	1	3	3		1	2	2		2	2	2			0	4	2	1	1	2	1	2	2	2
639	2	3	1	1	35	2	2	4	5	1	1	1	1	5		1	30	2	2	3	1	1	574	2		1	1	5	5		2	2	2		1		1	1	1	4	4	1	1	1	2	1	2	1	2
640	2	3	1	1	48	2	2	3	2	1	1	1	1	2	1		50	2	2	3	1	2		1	11	1	1	5	2	3	2	2	1	12	1		2	2		1	6	2	1	2	2	1	2	2	2
642	2	3	1	1	20	2	1		3	2	3	0	2	3		2					3	1	418	1	2	2	2					2	2		2	2	2			0	3	2	2
643	2	3	1	1	27	3	2	3	3	1	2	1	1	3		1			3	3	2	1	184	1	1	2	1	1	1		1	2	2		2	2	1			0	3	1	1	1	2	2	2	1	2
644	2	3	1	1	20	3	2	3	3	1	2	1	1	3		1	22	3	2	3	2	1	395	1	1	2	1	1	1		1	2	1	60	1		1	1	1	1	2	1	1	2	2	1	2	2	2
647	2	3	1	1	37	3	2	3	3	2	1	0	2	3		2					1	1	28	1	1	2	2					2	1	1	2	1	2	2		1	6	2	1	2	1	2	1	2	2
648	2	3	1	1	34	2	2	2	1	1	1	1	0	1	1			2	1	3	1	1	30	1	1	1	1	4	3	1	2	1	1		1		2	2		1	2	2	1	2	2	1	2	2	2
649	2	3	1	1	22	3	2	3	4	1	2	1	1	4		2					2	1	711	2		1	1	1	1		1	2	2		1		1	1	1	1	1	1	1	1	2	1	2	1	2
650	2	3	1	1	37	2	2	3	3	1	2	1	0	3		2					2	1	165	1	3	1	1	2	2		1	2	2		1		2	2		1	4	2	1	2	2	1	2	1	2
651	1	3	1	1	45	2	2	2	6	1	2	1	0	6		2					2	1	806	2		1	1	4	3	1	2	2	2		2	2	2			0	2	2	1	2	2	1	2	2	2
653	1	3	1	1	47	2	2	2	5	1	2	1	0	5		2					2	1	268	1	6	2	1	2	2		2	2	2		2	2	1			0	10	1	1	2	2	1	2	2	2
654	1	3	1	1	45	2	2	2	1	1	1	1	1	1	1		49	2	2	2	1	1	732	2		1	1	5	4	1	1	2	2		1		1	1	1	1	1	1	1	2	2	1	2	1	2
655	1	3	1	1	31	2	2	3	3	1	2	0	2	3		2					2	1	280	1	2	1	1	1	1		1	2	2		2	2	2			0	1	2	1	2	2	1	2	2	2
656	1	3	1	1	38	2	2	3	6	1	2	1	0	6		1	45		3	3	2	2		1	1	2	1	5	4	1	2	1	1		2	1	1	1	2	1	3	2	1	2	2	1	2	2	2
658	1	3	1	1	43	2	2	3	4	1	1	1	1	4		2					1	1	404	1	14	2	1	2	2		2	2	1	24	2	2	1			0	20	2	1	2	2	1	2	2	2
659	1	3	1	1	29	3	2	2	1	1	2	1	0	1	1		36	2	2	2	2	1	204	1	1	2	1	3	3		1	2	1	84	1		1	1	2	1	4	2	2
660	1	3	1	1	35	3	2	3	1	1	2	1	1	1	1		30	2	2	3	2	2		1	6	2	1	1	1		1	2	2		1		2	2		1	3	1	1	2	2	1	2	2	2
661	1	3	1	1	39	2	2	2	6	1	2	1	1	6		2					2	1	28	1	8	2	1	4	3	1	1	2	2		2	2	1			0	15	1	1	2	2	1	2	2	2
662	1	3	1	1	45	2	2	3	4	1	2	1	0	4		2					2	1	570	1	1	2	1	3	2	1	1	2	2		2	2	2			0	18	2	1	2	2	1	2	2	2
663	1	3	1	1	45	2	2	2	6	1	3	0	2	6		2					3	1	862	1	6	2	1	5	5		1	2	2		2	2	2			0	1	2	1	2	2	1	2	2	2
664	1	3	1	1	25	2	2	2	2	1	1	1	1	2	1		32	3	2	3	1	1	662	1	2	2	1	1	1		1	2	1	108	1		1	1	2	1	3	1	1	2	2	1	2	2	2
665	1	3	1	1	34	3	2	3	4	1	2	1	0	4		2					2	1	320	1	7	1	1	2	1	1	1	2	1	60	2	2	2			0	3	2	1	2	2	1	2	2	2
666	1	3	1	1	26	2	2	2	3	1	2	1	0	3		2					2	1	654	1	2	2	1	1	1		1	2	1	48	2	1	1	1	2	1	6	1	1	2	2	1	2	2	2
667	1	3	1	1	30	2	2		6	1	2	1	0	6		2					2	1	88	1	5	2	1	2	1	1	1	1	1		2	1	1	1	2	1	5	1	1	2	2	1	2	2	2
668	2	3	1	1	22	3	2	3	3	2	2	1	0	3		1	25	2	3	3	2	1	593	1	6	2	2					2	2		1		1	1	1	1	1	1	1	2	2	1	2	1	1
670	2	3	1	1	37	2	2	2	1	1	2	1	1	1	1		43	2	3	3	2	1	291	1	5	1	1	2	2		1	1	1		1		1	1	1	1	1	1	1	2	2	1	2	1	2
671	2	3	1	1	35	2	2	2	6	1	2	1	1	6		1	30	2	3	3	2	1	293	1	6	1	1	4	4		2	2	2		1		1	1	1	1	2	1	1	2	2	1	2	1	2
672	2	3	1	1	38	2	2	3	4	1	2	1	0	4		1	38	2	3	3	2	2		1	0.9	2	1	3	3		2	2	2		1		1	1	1	1	2	1	1	2	2	1	2	1	2
673	2	3	1	1	34	1	2	2	6	1	2	1	0	6		2					2	1	263	1	2	1	1	10	8	2	1	2	2		2	2	2			0	1	2	2
674	2	3	1	1	31	2	2	3	4	1	1	1	1	4		2					1	1	571	1	3	2	1	1	1		1	2	2		2	2	1			0	1	1	1	2	2	1	1	2	2
676	2	3	1	1	44	2	2	2	1	1	2	1	1	1	1		54	2	3	3	2	1	266	1	4	1	1	3	3		1	2	2		1		1	1	1	1	1	1	1	2	2	1	2	1	2
677	2	3	1	1	42	3	2	2	4	1	2	1	0	4		2					2	1	322	1	3	1	1	3	3		2	2	2		2	2	2			0	2	2	1	2	2	1	2	1	2
680	2	3	1	1	46	2	2	3	6	1	2	0	2	6		2					2	2		1	10	2	1	2	2		1	2	2		2	2	2			0	1	2	1	2	2	1	2	2	2
682	2	3	1	1	43	3	2	2	1	1	2	1	1	1	1		53	2	1	2	2	1	103	1	3	2	1	4	4		2	2	2		2	2	2			0	1	2	1	2	2	1	2	2	2
683	2	3	1	1	44	2	2	3	6	1	2	0	2	6		2					2	1	417	1	8	2	1	2	2		1	2	2		2	2	1			0	1	1	1	2	2	1	2	2	2
684	2	3	1	1	35	3	2	3	3	1	2	1	0	3		2					2	1	304	1	5	2	1	1	1		1	2	1	24	2	1	1	1	1	1	3	1	1	2	1	2	2	2	2
685	2	3	1	1	37	2	2	2	4	1	2	1	1	4		2					2	1	413	1	2	2	1	2	2		2	2	2		2	2	2			0	3	2	1	2	2	1	2	2	2
688	2	3	2	1	40	3	2	3	1	1	1	1	1	1	1		40	2	2	3	1	1	503	1	5	2	1	2	2		1	1	1		1		2	2		1	1	2	1	2	2	1	2	1	2
690	2	3	2	1	32	2	2	1	4	1	1	1	1	4		2					1	1	112	1	1	2	1	2	1	1	1	2	2		2	2	2			0	3	2	1	2	2	1	2	1	2
691	2	3	2	1	45	2	2	1	6	1	1	1	0	6		2					1	1	591	1	2	2	1	3	3		1	2	2		2	2	2			0	2	2	1	2	2	1	2	2	2
692	2	3	2	1	31	2	2	3	1	1	1	1	1	1	1		45	2	1	3	1	1	511	1	1	2	1	5	5		2	2	1	120	1		2	2		1	3	2	1	2	2	1	1	2	2
693	2	3	2	1	27	2	2	1	5	1	1	1	0	5		1	45	2	1	3	1	1	542	1	3	1	1	2	2		1	1	1		1		1	2		1	2	1	1	2	2	1	2	2	2
695	2	3	2	1	36	2	2	1	1	1	1	1	1	1	1		44	2	1	3	1	1	296	1	7	1	1	4	2	2	1	2	1		1		1	1	1	1	1	1	1	2	1	1	2	2	2
696	2	3	2	1	44	2	2	3	1	1	1	1	1	1	1		50	3	1	3	1	1	300	1	8	2	1	1	1		1	2	2		1		1	1	1	1	1	1	1	2	1	1	2	2	2
697	2	3	2	1	40	2	2	1	1	1	1	1	1	1	1		46	2	1	3	1	1	344	1	11	2	1	2	2		1	2	2		2	2	2			0	1	2	1	2	2	1	2	2	2
698	2	3	2	1	47	2	2	1	6	1	1	1	1	6		2					1	1	420	2		2	1	4	4		1	2	2		2	2	2			0	1	2	1	2	2	1	1	2	2
700	2	3	2	1	48	2	2	1	6	1	1	1	0	6		2					1	1	260	1	1	2	1	4	4		1	2	2		2	2	2			0	1	2	1	2	2	1	2	2	2
701	2	3	2	1	42	2	2	1	6	1	1	1	1	6		2					1	1	407	1	1	2	1	3	3		1	2	2		2	2	2			0	1	2	1	2	2	1	2	1	2
703	2	3	2	1	46	2	2	1	4	1	1	1	0	4		2					1	1	91	1	8	1	1	4	3	1	1	2	2		2	2	2			0	2	2	1	2	2	1	1	2	2
707	2	3	2	1	48	2	2	1	4	1	1	1	0	4		2					1	1	648	1	3	2	1	2	2		1	2	2		2	2	2			0	1	2	1	2	2	1	2	1	2
708	2	3	2	1	39	2	2	1	1	1	1	1	1	1	1	1	40	2	1	3	1	1	659	1	4	2	1	4	3	1	1	2	2		1		2	2		1	1	2	1	2	1	2	2	1	2
709	2	3	2	1	42	2	2	3	1	1	1	1	1	1	1					1	1	1	822	1	7	2	1	3	1	2	1	2	1	12	1		2	2		1	1	2	1	2	1	1	2	2	2
710	2	3	2	1	40	2	2	3	3	2	1	1	0	3		2					1	1	386	1	6	2	2					2	2		2	2	2			0	2	2	1	2	2	1	1	2	2
711	2	3	2	1	35	2	2	2	6	1	1	1	1	6		1	40	2	1	3	1	1	490	1	8	2	1	4	4		2	2	2		1		2	2		1	2	2	1	2	2	1	1	2	2
712	2	3	2	1	34	3	2	3	6	1	1	1	1	6		2					1	1	273	1	2	2	1	2	2		1	2	2		2	2	2			0	3	2	1	2	2	1	1	2	2
713	2	3	2	1	48	2	2	1	1	1	1	1	1	1	1		53	2	1	3	1	1	366	1	1	2	1	4	4		1	2	2		1		2	2		1	1	2	1	2	1	2	2	2	2
714	2	3	2	1	45	2	2	1	3	1	1	1	1	3		2					1	1	400	1	6	1	1	2	2		1	2	2		2	2	2			0	1	2	1	2	2	1	1	2	2
715	2	3	2	1	46	2	2	1	1	1	1	1	1	1	1		56	2	2	3	1	1	386	1	8	2	1	3	3		2	2	2		1		1	2		1	1	2	1	2	2	1	1	2	2
717	2	3	2	1	37	2	2	3	6	1	1	1	0	6		2					1	1	672	1	8	2	1	2	2		1	2	2		2	1	2	2		1	1	2	1	2	2	1	2	2	2
718	2	3	2	1	42	3	2	1	4	1	1	1	1	4		2					1	1		1	4	2	1	2	2		2	2	2		2	1	2	2		1	2	2	1	2	1	2	2	2	2
720	2	3	2	1	48	3	2	1	4	1	1	1	1	4		2					1	1	553	1	21	2	1	2	2		1	2	2		2	1	2	2		1	1	2	1	2	2	1	2	2	2
722	2	3	2	1	35	2	2	3	5	1	1	1	1	5		2					1	1	252	1	3	2	1	2	2		1	2	2		2	1	1			1	1	2	1	2	2	1	2	2	2
723	2	3	2	1	41	2	2	1	1	1	1	1	1	1	1				1	3	1	1	459	1	7	2	1	8	8		1	2	2		1		2	2		1	5	2	1	2	1	2	2	2	2
724	2	3	2	1	32	2	2	1	5	1	1	1	1	5		2					1	1	685	1	3	2	1	2	2		1	2	2		2	1	2			1	3	2	1	2	2	1	2	2	2
725	2	3	2	1	36	2	2	4	6	1	1	1	1	6		2					1	1	234	1	2	1	1	2	1	1	1	2	2		2	2	2			0	1	2	1	2	2	1	2	2	2
727	2	3	2	1	42	2	2	1	1	1	1	1	1	1	1		55	2	2	3	1	1	668	1	3	2	1	5	5		2	2	2		1		2	2		1	1	2	1	2	2	1	2	2	2
728	2	3	2	1	46	2	2	2	6	1	2	0	2	6		2					2	1	407	1	9	1	1	6	5	1	1	2	2		2	2	2			0	3	2	1	2	2	1	2	1	2
729	2	3	2	1	45	2	2	3	6	1	2	0	2	6		2					2	1	484	1	6	1	1	4	4		2	2	2		2	1	1	1	1	1	1	1	1	2	2	1	2	1	2
730	2	3	2	1	40	3	2	2	3	1	1	1	1	3		1	44	2	3	3	1	1	780	1	9	2	1	2	2		2	2	1	36	1		1	1	1	1	2	1	1	2	2	1	2	1	2
731	2	3	2	1	28	2	2	3	6	1	1	1	1	6		1	35	2	3	3	1	1	454	1	2	1	1	1	1		1	2	2	24	1		1	1	1	1	2	1	1	2	2	1	2	1	2
733	2	3	2	1	27	3	2	3	3	1	2	1	0	3		2					2	1	351	1	1	2	1	1	1		1	2	2		1		1	1	1	1	3	1	1	2	2	1	2	2	2
734	2	3	2	1	46	2	2	2	6	1	2	1	0	6		1		2	2	3	2	2		2		2	1	5	4	1	1	2	1	24	1		2	2		1	2	2	1	1	2	1	2	1	2
738	2	3	2	1	39	2	1		4	1	2	1	0	4		2					2	1	463	1	5	2	1	1	1		1	2	2		2	2	2			0	4	2	2
739	2	3	2	1	42	2	2	2	6	1	2	0	2	6		2					2	1	806	1	8	2	1	2	2		1	2	2		2	2	2			0	2	2	1	2	2	1	2	2	2
740	2	3	2	1	42	3	2	3	1	2	2	1	1	1	1		52	2	2	2	2	1	401	1	6	2	2					2	1		1		1	1	1	1	2	1	2
741	2	3	2	1	40	2	2	3	1	1	2	1	1	1	1		50	3	2	2	2	1	32	2		1	1	3	2	1	1	2	2		1		1	1	1	1	1	1	1	2	2	1	2	2	2
742	2	3	2	1	32	2	2	2	6	1	2	0	2	6		2					2	1	435	1	1	2	1	3	3		1	2	2		2	2	2			0	3	2	1	2	2	2	2	2	2
743	2	3	2	1	19	3	2	5	3	2	2	0	2	3		2					2	1	335	1	6	1	2					2	2		2	2	2			0	4	2	2
744	2	3	2	1	45	2	2	2	6	1	2	0	2	6		2					2	1	83	1	2	2	1	4	4		1	2	2		2	2	2			0	3	2	1	2	1	1	2	2	2
750	3	2	1	1	26	2	2	3	3	1	1	1	0	3		2					1	1	447	1	5	2	1	3	3		2	2	2		2	2	2			0	4	2	1	2	2	1	2	2	2
752	3	2	1	1	32	2	2	5	3	2	2	0	2	3		2					2	1	268	1	2	2	2					2	1	24	2	2	1			0	2	2	2
753	3	2	1	1	32	2	2	3	3	1	2	1	1	3		2					2	1	469	2		1	1	3	2	1	2	2	2		2	1	1	1		1	15	1	1	2	2	1	2	2	2
757	3	2	1	1	32	2	2	3	1	1	3	1	1	1	1		45	2	2	1	3	1	99	1	5	1	1	3	3		2	2	1	36	1		1	1	2	1	5	2	1	2	2	1	1	1	2
758	3	2	1	1	35	2	2	3	3	1	2	0	2	3		2					2	1	329	1	0.9	1	1	2	2		1	2	2		2	1	1	1		1	5	2	1	2	2	1	2	1	2
759	3	2	1	1	47	2	2	3	2	1	2	1	0	2	2		50	2	1	2	2	1	589	2		1	1	3	3		1	2	2		1		1	1	2	2	6	2	1	2	2	1	2	1	2
760	3	2	1	1	47	2	2	3	1	1	1	1	1	1	1		51	1	2	3	1	1	310	1	5	2	1	7	7		2	2	2		1		1	1	2	1	4	1	1	2	2	1	2	1	2
761	3	2	1	1	16	2	1		4	2	3	1	0	4		2					3	1	443	2		1	2					2	1	36	2	1	1	2		1	1	1	1	2	2	1	2	2	2
764	3	2	1	1	45	2	2	3	2	1	2	1	1	2	4		60	2	2	3	2	1	354	1	1	1	1	4	3	1	1	2	2		2	1	1	1		1	2	1	1	2	2	1	2	1	2
766	1	3	2	1	28	2	1		5	1	1	1	0	5		1	38	2	1	3	1	1	435	1	1	1	1	1	1		1	2	1	24	1		1	1	2	1	3	2	1	2	2	1	1	2	2
767	1	3	2	1	41	3	2	3	6	1	2	1	1	6		2					2	1	639	1	1	1	1	1	1		1	2	2		2	2	1			0	3	2	1	2	2	1	1	1	2
768	1	3	2	1	36	3	2	3	4	1	2	1	0	4		1	39	2	1	3	2	1	365	1	5	1	1	3	3		2	2	2		1		1	1	2	1	3	2	1	2	2	1	2	2	2
769	1	3	2	1	32	3	2	4	1	1	1	1	0	1	1		35	2	2	1	1	1	320	1	2	1	1	4	4		2	2	2		1		1	1	2	1	2	1	1	2	1	2	2	1	2
770	1	3	2	1	39	3	2	3	1	1	1	1	0	1	1		40	3	2	3	1	1	450	2		2	1	2	2		1	2	2		1		1	1	2	1	3	1	1	2	2	1	2	1	2
771	1	3	2	1	27	2	2	2	4	1	1	1	0	4	1	1	29	2	3	1	1	1	441	1	2	1	1	2	2		1	2	2		1		1	1	2	2	3	1	1	2	2	1	2	2	2
772	1	3	2	1	39	2	2	3	4	1	1	1	0	4		1	38	2	3	3	1	1	260	1	6	1	1	3	3		2	2	2		1		1	1	1	1	3	1	1	2	2	1	2	2	2
773	1	3	2	1	38	2	2	3	1	1	2	1	0	1	1		48	2	2	2	2	1	698	2		1	1	3	3		1	2	2		1		1	1	1	1	2	1	1	2	2	1	2	2	2
774	1	3	2	1	38	3	1		1	1	2	1	0	1			39	2	2	2	2	1	240	1	4	2	1	2	2		1	2	2		1		1	1	1	1	1	1	1	2	2	1	2	2	2
775	1	3	2	1	30	2	2	2	1	1	1	1	1	1	1		37	2	2	2	1	1	450	1	3	1	1	3	3		1	2	2		1		1	1	1	1	1	1	1	2	2	1	2	1	2
776	1	3	2	1	30	4	1		2	1	1	1	0	2	1		32	4	2	3	1	2		2		1	1	1	1		1	2	1	48	1		1	1	2	1	2	2	1	2	2	1	1	1	2
777	1	3	2	1	38	2	2	3	6	1	2	1	0	6		2					2	1	363	1	9	1	1	2	2		1	2	2		1		1	1	1	1	2	1	1	2	2	1	2	2	2
778	1	3	2	1	33	3	2	3	1	1	1	1	1	1	1		43	3	2	3	1	1	725	2		1	1	3	3		2	2	2		1		1	1	1	1	3	1	1	2	2	1	1	2	2
779	1	3	2	1	25	3	2	3	1	1	1	1	1	1			43	4	2	1	1	1	705	2		2	1	1	1		1	2	1	36	1		1	1	1	1	1	1	1	2	1	1	2	1	2
780	1	3	2	1	26	2	2	4	1	1	1	1	1	1	1		39	2	2	3	1	1	398	1	0.9	2	1	3	3		1	1	1		1		1	1	2	1	3	2	1	2	2	2	2	2	2
781	1	3	2	1	34	2	2	3	3	1	1	1	1	3		1	45	3	2	3	1	1	700	2		2	1	3	3		2	2	2		1		1	1	2	1	5	1	1	2	2	1	2	2	2
782	1	3	2	1	43	2	2	4	1	1	2	1	1	1	1			2	2	3	2	1	718	2		2	1	4	4		2	2	2		1		1	1	1	1	3	1	1	2	2	2	2	1	2
783	1	3	2	1	36	2	2	2	3	1	1	1	1	3		1	60	2	1	3	1	2		1	5	1	1	6	6		2	2	2		2	1	2	2		1	2	2	2
784	1	3	2	1	45	2	2	2	1	1	2	1	1	1	1		45	3	3	3	2	1	314	1	1	2	1	2	2		2	2	2		1		1	1	1	1	2	2	2
785	1	3	2	1	34	1	2	3	1	1	2	1	0	1	4			4	1	3	2	1	324	1	2	2	1	1	1		1	2	2		2	1	1			1	3	2	1	2	2	2	2	1	2
786	1	3	2	1	34	3	2	3	1	1	1	1	1	1	1		40	3	2	3	1	1	383	2		2	1	4	4		1	2	2		1		2	2		1	5	2	1	2	2	2	2	1	2
787	1	3	2	1	43	2	2	2	3	1	1	1	1	3		2					1	2		1	1	2	1	5	5		2	2	2		2	2	2			1	4	2	1	2	2	2	2	1	2
788	1	3	2	1	47	2	1		4	2	1	1	1	4		1	50	2	1	1	1	1	980	1	4	2	2	1	0	1	1	2	1		1		1	1	2	3	1	1	1	1	1	1	1	1	1
792	1	3	2	1	24	2	2	5	3	2	1	1	0	3		2					1	1	150	1	1	1	2					2	1	36	2		1			2	2	2	1	2	2	1	2	2	2
793	1	3	2	1	24	3	2	3	1	1	1	1	1	1	1		28	3	2	2	1	1	733	1	0.9	1	1	1	1		1	2	1	48	1		1	1	1	1	2	2	1	2	2	2	2	2	2
826	1	3	2	1	38	4	1		1	1	2	1	1	1	1		40	3	2	1	2	1	600	1	3	2	1	3	3		1	2	2		1		1	1	1	1	1	2	1	2	1	1	2	1	1
827	1	3	2	1	41	4	1		3	1	1	1	1	3		1	46	4	1	3	1	2		2		1	1	4	4		2	2	2		2	2	2			1	6	2	1	2	2	1	2	1	2
828	1	3	2	1	24	4	2	5	3	2	2	1	0	3		1	27	3	2	3	2	1	396	1	1	2	2					2	1		1		1	2		2	10	1	1	2	1	2	1	2	1
829	1	3	2	1	30	3	2	3	1	1	3	1	0	1	1		35	3	2	3	3	2		1	1	1	1	3	3		1	2	2		1		2	2		1	4	2	1	2	1	2	2	1	2
830	1	3	2	1	33	2	2	2	1	1	1	1	1	1	1		34	2	2	2	1	2		1	1	2	1	2	2		1	2	2		2	1	2	2		1	5	2	1	2	2	1	1	2	2
831	1	3	2	1	22	2	2	2	3	1	1	1	1	3		2					1	1	105	1	0.9	1	1	1	1		1	2	2		2	2	2			1	1	2	2
832	1	3	2	1	45	2	2	2	5	1	1	1	1	5		1	50	2	1	3	1	1	105	1	3	1	1	7	7		1	2	2		1		1	1	1	1	3	1	1	1	1	1	2	1	2
833	1	3	2	1	24	4	2	5	3	2	3	1	1	3		1	30	4	2	3	3	1	520	2		1	2					2	1	36	1		1	1	1	1	2	1	1	2	1	1	2	1	1
835	1	3	2	1	39	2	2	2	5	1	1	1	1	5		2					1	1	703	1	3	1	1	5	5		1	2	2		2	2	2			0	1	2	1	1	2	1	2	1	2
836	1	3	2	1	31	2	1		3	1	3	1	0	3		1	40	2	1	2	3	2		1	1	2	1	2	1	1	1	2	2		2	2	1			0	9	1	1	2	2	1	1	2	2
837	1	3	2	1	37	2	2	2	5	1	2	1	1	5		1	42	2	1	3	2	1	714	1	2	2	1	1	1		1	2	2		1		1	1		1	22	1	1	2	2	1	2	1	2
838	1	3	2	1	34	2	1		3	1	1	1	0	3		1	45	2	1	3	1	1	371	1	2	2	1	2	2		2	2	2		2	2	2			0	2	2	2
839	1	3	2	1	24	4	1		1	1	1	1	1	1	2		29	3	2	3	1	1	419	1	1	2	1	1	1		1	2	1		2	1	1	2		1	16	2	1	2	1	2	2	2	2
841	1	3	2	1	39	3	1		1	1	1	1	0	1	1		45	3	2	3	1	1	532	1	7	1	1	3	3		1	2	2		1		1	1	2	2	3	2	1	2	2	1	2	1	2
842	1	3	2	1	40	2	2	3	1	1	1	1	1	1	1		48	2	1	3	1	1	382	1	4	1	1	4	4	1	1	2	2		1		1	1	1	1	2	1	1	2	2	1	2	1	2
843	1	3	2	1	31	2	2	3	1	1	1	1	1	1	1		40	3	2	3	1	1	586	2		1	1	2	2		1	2	1	36	1		1	1	1	1	2	1	1	2	2	1	2	1	2
844	1	3	2	1	30	3	1		1	1	1	1	0	1	1		46	3	2	3	1	1	610	2		1	1	2	2		2	2	2		1		1	1	2	1	3	1	1	2	2	1	2	1	2
845	1	3	2	1	29	2	2	4	1	1	1	1	1	1	1		35	3	2	1	1	1	290	1	2	1	1	2	2		1	2	2		1		1	1	1	1	1	1	1	2	2	1	2	1	2
846	1	3	2	1	30	2	2	3	1	1	1	1	1	1	1		34	2	2	3	1	1	350	1	5	1	1	3	3		2	2	2		1		1	1	2	1	3	1	1	2	2	1	2	1	2
847	1	3	2	1	37	2	2	3	2	1	2	1	1	2	1		42	2	1	3	2	1	210	1	1	1	1	1	1	2	2	2	2		2	1	1	1	2	1	3	1	1	2	2	1	2	1	2
848	1	3	2	1	22	2	2	2	4	1	2	1	1	4		2					2	1	1003	2		1	1	3	3		2	2	2		2	1	1			1	3	1	1	2	2	1	2	2	2
849	1	3	2	1	35	2	2	3	3	1	2	1	0	3		1	43	3	1	3	2	1	350	1	2	1	1	1	1		1	2	2		1		1	1	1	1	4	1	1	2	2	2	2	1	2
850	1	3	2	1	32	2	2	2	1	1	1	1	0	1	1		40	2	2	3	1	1	215	1	1	1	1	3	3		2	2	2		1		1	1	2	1	3	1	1	2	2	1	2	2	2
851	1	3	2	1	38	4	1		1	1	1	1	1	1	1		42	3	2	3	1	1	670	2		1	1	2	2		1	2	2		1		1	1	1	1	2	1	1	2	1	1	2	1	2
852	1	3	2	1	28	3	1		1	1	1	1	1	1	1		34	3	3	1	1	1	480	1	4	1	1	2	2		1	2	2		1		1	1	2	1	2	1	1	2	2	1	2	1	2
853	1	3	2	1	38	4	1		4	1	2	1	0	4		1	43	4	1	3	2	1	480	1	7	1	1	3	2	1	2	2	2		1		1	1	1	1	3	1	1	2	2	1	2	1	2
854	1	3	2	1	28	3	1		1	1	1	1	0	1	1		46	3	2	1	1	1	670	2		1	1	1	1		1	2	1	72	1		1	1	2	1	2	1	1	2	2	1	2	1	2
855	1	3	2	1	22	4	1		3	2	2	1	0	3		1	26	4	2	1	2	1	270	1	1	1	2					2	2		1		1	1	2	1	2	1	1	2	1	1	1	2	1
856	1	3	2	1	44	4	1		6	1	2	1	1	6		1	50	4	1	3	2	1	330	1	2	1	1	2	2		1	2	2		1		1	1	2	1	4	1	1	2	2	1	2	1	2
857	1	3	2	1	24	2	2	5	3	1	1	1	0	3		1	28	3	2	3	1	1	520	2		1	1	1	1		1	2	1	60	1		1	1	2	1	2	1	1	2	2	1	2	1	2
858	1	3	2	1	36	2	2	2	2	1	1	1	1	2	1		52	2	1	3	1	1	568	1	3	1	1	4	4	1	2	2	2		1		1	1	2	1	3	1	1	2	2	1	1	2	2
859	1	3	2	1	41	2	2	2	1	1	1	1	0	1	1		48	3	1	3	1	2		1	5	1	1	3	3			2	2		1		1	1	2	1	3	1	1	2	2	1	2	1	2
860	1	3	2	1	26	4	2	5	3	2	2	1	0	3		1	28	4	2	3	2	1	426	2		1	2					2	2	60	1		1	1	1	1	3	1	1	2	1	2	1	1	1
861	1	3	2	1	38	4	1		1	1	1	1	1	1	1		40	4	2	3	1	1	661	1	5	1	1	1	1	1	1	2	1	60	1		1	1	1	1	2	1	1	2	2	1	2	1	2
862	1	3	2	1	25	2	2	2	3	1	1	1	0	3		1	30	2	3	3	1	2		1	3	1	1	1	1		1	2	2	72	1		1	1	2	1	3	1	1	2	1	2	1	2	2
863	1	3	2	1	21	3	2	5	3	2	2	1	0	3		1	17	3	2	1	2	1	550	1	4	1	2					2	2		1		1	1	2	1	6	1	1	2	2	1	2	1	2
864	1	3	2	1	17	3	2	5	3	2	2	1	1	3		1	18	3	2	1	2	1	560	1	14	1	2					2	1		1		1	1	2	1	4	1	1	2	2	1	2	1	1
866	1	3	2	1	44	4	1		1	1	2	1	1	1	1		48	3	2	1	2	1	253	1	0.9	1	1	8	6	2	1	2	2		1		1	1	1	1	2	1	1	1	1	1	2	2	2
868	1	3	2	1	45	2	2	3	1	1	2	1	1	1	1		50	3	3	1	2	1	103	1	3	1	1	5	5		1	2	2		1		1	1	1	1	1	1	1	2	1	2	2	1	2
869	1	3	2	1	44	4	1		6	1	2	1	1	6		2					2	1	842	1	8	2	1	4	4		1	2	2		2	1	2			1	1	1	1	2	2	1	2	1	2
870	1	3	2	1	16	3	2	5	3	2	2	1	0	3	1	1	26	3	3	1	2	1	580	1	5	1	2					2	2		1		1	1	2	2	3	1	1	2	2	1	1	1	1
871	1	3	2	1	18	3	2	5	3	2	2	1	1	3		1	18	3	2	1	2	1	520	1	7	1	2					2	2		1		1	1	1	1	3	1	1	2	2	1	2	1	1
872	1	3	2	1	16	3	2	5	3	2	2	1	0	3		1	36	4	1	3	2	2		1	10	1	2					2	2		1		1	1	2	2	3	1	1	2	2	1	1	1	1
873	1	3	2	1	39	4	1		1	1	2	1	1	1	1		50	4	1	3	2	1	450	1	7	1	1	3	3			2	2		1		1	1	1	1	4	1	1	2	2	1	2	1	2
874	1	3	2	1	21	3	2	5	3	1	2	1	0	3		1	35	4	1	3	2	2		1	16	1	1	1	1		1	2	2		1		1	1	2	1	3	1	1	2	2	1	1	1	1
875	1	3	2	1	17	3	2	5	3	2	2	1	0	3		1	30	3	1	3	2	1	600	1	15	1	2					2	2		1		1	1	2	1	2	1	1	2	2	1	2	1	1
876	1	3	2	1	39	2	2	3	6	1	1	1	0	6		1	45	2	1	3	1	2		1	7	1	1	3	3	1	1	2	2		1		1	1	2	1	3	1	1	2	2	1	2	1	2
877	1	3	2	1	16	3	2	5	3	2	2	1	0	3		1	20	2	3	1	2	1	570	1	15	1	2					2	2		1		1	1	2	1	2	1	1	2	1	1	2	1	1
878	1	3	2	1	35	2	2	3	3	1	1	1	0	3		1	45	4	1	3	1	1	250	1	4	1	1	2	2	1	2	2	2		1		1	1	2	1	4	1	1	2	2	1	2	1	2
879	1	3	2	1	33	4	1		1	1	1	1	1	1	1		40	4	2	3	1	2		1	6	1	1	4	4	2	1	2	2		1		1	1	2	1	3	2	1	2	1	1	1	2	2
880	1	3	2	1	32	2	2	4	1	1	1	1	1	1	1		38	2	2	3	1	1	578	1	7	1	1	3	3	1	2	2	2		1		1	1	1	3	1	1	1	1	2	1	2	2	2
881	1	3	2	1	26	4	2	3	3	1	1	1	0	3		2					1	2		1	2	1	1	1	1		1	2	1	60	1		1	1	2	1	2	1	1	2	2	1	2	1	1
882	1	3	2	1	28	3	2	3	1	1	1	1	1	1	1		33	4	2	3	1	2		2		1	1	2	2		1	2	2		1		1	1	2	1	3	2	1	2	1	2	1	1	2
883	1	3	2	1	24	3	2	3	3	1	1	1	0	3		1	35	3	3	3	1	1	420	2		1	1	1	1		2	2	2		1		1	1	1	1	2	1	1	2	2	1	2	1	2
884	1	3	2	1	47	4	1	2	6	1	2	1	1	6		2					2	1	482	1	2	1	1	3	3		1	2	2		2	1	2	2		1	2	2	1	2	2	1	1	2	1
885	1	3	2	1	44	4	1		1	1	2	1	0	1	1				2	3	2	1	443	1	9	1	1	2	2		2	2	2		1		2	2		2	8	2	1	2	1	2	1	2	2
886	1	3	2	1	21	3	2	3	1	1	1	1	0	1	1		26	4	2	3	1	1	330	1	2	1	1	1	1		1	2	2		1		1	1	1	1	2	1	1	2	2	1	1	1	2
887	1	3	2	1	27	2	2	3	1	2	2	1	1	1	1		32	3	2	3	2	1	560	1	1	1	2					2	1		1		1	1	1	1	2	1	1	2	1	2	1	2	2
[truncated: 105 more columns]
